# Supplementary material for: (E)-2-[(4-Iodo­phen­yl)imino­meth­yl]-6-methyl­phenol
Source: Acta Crystallogr Sect E Struct Rep Online. 2010 Jun 5;66(Pt 7):o1568. doi: 10.1107/S160053681001826X (PMC3006692; doi:10.1107/S160053681001826X)
Supplement: Supplementary file 1 [file e-66-o1568-sup1.cif]

##############################################################################
###                                                                        ###
###        Electronic paper (Acta Crystallographica Section E)             ###
###                                                                        ###
##############################################################################
#                                                                            #
# This CIF contains the data in a paper accepted for publication in Acta     #
# Crystallographica Section E. It conforms to the requirements of Notes      #
# for Authors for Section E, and has been peer reviewed under the auspices   #
# of the IUCr Commission on Journals.                                        #
#                                                                            #
# Full details of the Crystallographic Information File format               #
# are given in the paper "The Crystallographic Information File (CIF):       #
# a New Standard Archive File for Crystallography" by S. R. Hall, F. H.      #
# Allen and I. D. Brown [Acta Cryst. (1991), A47, 655-685].                  #
#                                                                            #
# The current version of the core CIF dictionary is obtainable from          #
# ftp://ftp.iucr.org/pub/cif_core.dic. The current version number is 2.4.    #
#                                                                            #
# Software is freely available for graphical display of the structure(s) in  #
# this CIF.  For information consult the CIF home page http://www.iucr.org/  #
# cif/home.html                                                              #
#                                                                            #
# This file may be used for bona fide research purposes within the           #
# scientific community so long as proper attribution is given to the journal # 
# article from which it was obtained.                                        #
#                                                                            #
##############################################################################
                                             
data_I
_audit_creation_method     SHELXL-97
_chemical_name_systematic
;
(<i>E</i>)-2-[(4-Iodophenyl)iminomethyl]-6-methylphenol
;
_chemical_name_common     ?
_chemical_formula_moiety     'C14 H12 I N O'
_chemical_formula_sum     'C14 H12 I N O'
_chemical_formula_iupac     'C14 H12 I N O'
_chemical_formula_weight     337.15
_chemical_melting_point     ?
_symmetry_cell_setting     orthorhombic
_symmetry_space_group_name_H-M     'P 21 21 21'
_symmetry_space_group_name_Hall     'P 2ac 2ab'
loop_
    _symmetry_equiv_pos_as_xyz
    'x, y, z'
    '-x+1/2, -y, z+1/2'
    'x+1/2, -y+1/2, -z'
    '-x, y+1/2, -z+1/2'
_cell_length_a     4.6773(4)
_cell_length_b     11.6092(12)
_cell_length_c     23.6751(4)
_cell_angle_alpha     90.00
_cell_angle_beta     90.00
_cell_angle_gamma     90.00
_cell_volume     1285.55(17)
_cell_formula_units_Z     4
_cell_measurement_reflns_used     7912
_cell_measurement_theta_min     1.72
_cell_measurement_theta_max     27.81
_cell_measurement_temperature     293(2)
_exptl_crystal_description     prism
_exptl_crystal_colour     yellow
_exptl_crystal_size_max     0.480
_exptl_crystal_size_mid     0.243
_exptl_crystal_size_min     0.090
_exptl_crystal_density_diffrn     1.742
_exptl_crystal_density_meas     ?
_exptl_crystal_density_method     'not measured'
_exptl_crystal_F_000     656
_exptl_absorpt_coefficient_mu     2.474
_exptl_absorpt_correction_type     numerical
_exptl_absorpt_process_details     '(X-AREA; Stoe & Cie, 2002)'
_exptl_absorpt_correction_T_min     0.5198
_exptl_absorpt_correction_T_max     0.7687
_exptl_special_details
;
;
_diffrn_ambient_temperature     293(2)
_diffrn_radiation_type     MoK\a
_diffrn_radiation_wavelength     0.71073
_diffrn_radiation_source     'fine-focus sealed tube'
_diffrn_radiation_monochromator     graphite
_diffrn_measurement_device_type     'Stoe IPDS II'
_diffrn_measurement_method     'rotation method'
_diffrn_detector_area_resol_mean     6.67
_diffrn_reflns_number     7548
_diffrn_reflns_av_R_equivalents     0.0863
_diffrn_reflns_av_sigmaI/netI     0.0696
_diffrn_reflns_theta_min     1.72
_diffrn_reflns_theta_max     25.00
_diffrn_reflns_theta_full     25.00
_diffrn_measured_fraction_theta_max     0.999
_diffrn_measured_fraction_theta_full     0.999
_diffrn_reflns_limit_h_min     -5
_diffrn_reflns_limit_h_max     5
_diffrn_reflns_limit_k_min     -13
_diffrn_reflns_limit_k_max     13
_diffrn_reflns_limit_l_min     -28
_diffrn_reflns_limit_l_max     28
_diffrn_standards_number     ?
_diffrn_standards_interval_count     ?
_diffrn_standards_interval_time     ?
_diffrn_standards_decay_%     ?
_refine_special_details
;
Refinement of <i>F</i>^2^ against ALL reflections. The weighted <i>R</i>-factor
wR and goodness of fit <i>S</i> are based on <i>F</i>^2^, conventional
<i>R</i>-factors <i>R</i> are based on <i>F</i>, with <i>F</i> set to zero for
negative <i>F</i>^2^. The threshold expression of <i>F</i>^2^ >
\s(<i>F</i>^2^) is used only for calculating <i>R</i>-factors(gt) etc. and is
not relevant to the choice of reflections for refinement. <i>R</i>-factors
based on <i>F</i>^2^ are statistically about twice as large as those based on
<i>F</i>, and <i>R</i>- factors based on ALL data will be even larger.
;
_reflns_number_total     2267
_reflns_number_gt     1541
_reflns_threshold_expression     I>2\s(I)
_refine_ls_structure_factor_coef     Fsqd
_refine_ls_matrix_type     full
_refine_ls_R_factor_all     0.0559
_refine_ls_R_factor_gt     0.0368
_refine_ls_wR_factor_gt     0.0738
_refine_ls_wR_factor_ref     0.0777
_refine_ls_goodness_of_fit_ref     0.864
_refine_ls_restrained_S_all     0.864
_refine_ls_number_reflns     2267
_refine_ls_number_parameters     156
_refine_ls_number_restraints     0
_refine_ls_hydrogen_treatment     constr
_refine_ls_weighting_scheme     calc
_refine_ls_weighting_details
         'calc w=1/[\s^2^(Fo^2^)+(0.0321P)^2^+0.0000P] where P=(Fo^2^+2Fc^2^)/3'
_atom_sites_solution_hydrogens     geom
_atom_sites_solution_primary     direct
_atom_sites_solution_secondary     difmap
_refine_ls_shift/su_max     0.001
_refine_ls_shift/su_mean     0.000
_refine_diff_density_max     0.645
_refine_diff_density_min     -0.287
_refine_ls_extinction_method     none
_refine_ls_extinction_coef     ?
_refine_ls_abs_structure_details     'Flack (1983), 901 Friedel pairs'
_refine_ls_abs_structure_Flack     0.10(5)
loop_
    _atom_type_symbol
    _atom_type_description
    _atom_type_scat_dispersion_real
    _atom_type_scat_dispersion_imag
    _atom_type_scat_source
    'C' 'C' 0.0033 0.0016
                         'International Tables Vol C Tables 4.2.6.8 and 6.1.1.4'
    'H' 'H' 0.0000 0.0000
                         'International Tables Vol C Tables 4.2.6.8 and 6.1.1.4'
    'I' 'I' -0.4742 1.8119
                         'International Tables Vol C Tables 4.2.6.8 and 6.1.1.4'
    'N' 'N' 0.0061 0.0033
                         'International Tables Vol C Tables 4.2.6.8 and 6.1.1.4'
    'O' 'O' 0.0106 0.0060
                         'International Tables Vol C Tables 4.2.6.8 and 6.1.1.4'
_computing_data_collection     'X-AREA (Stoe & Cie, 2002)'
_computing_cell_refinement     'X-AREA (Stoe & Cie, 2002)'
_computing_data_reduction     'X-AREA (Stoe & Cie, 2002)'
_computing_structure_solution     'SHELXS97 (Sheldrick, 2008)'
_computing_structure_refinement     'SHELXL97 (Sheldrick, 2008)'
_computing_molecular_graphics
;
ORTEPIII (Burnett & Johnson, 1996), ORTEP-3 for Windows (Farrugia,
1997) and
PLATON (Spek, 2009)
;
_computing_publication_material     'SHELXL97 (Sheldrick, 2008)'
loop_
    _atom_site_type_symbol
    _atom_site_label
    _atom_site_fract_x
    _atom_site_fract_y
    _atom_site_fract_z
    _atom_site_U_iso_or_equiv
    _atom_site_adp_type
    _atom_site_calc_flag
    _atom_site_refinement_flags
    _atom_site_occupancy
    _atom_site_disorder_assembly
    _atom_site_disorder_group
    I I1 0.81565(9) 0.49212(4) 0.907466(15) 0.07878(18) Uani d . 1 . .
    O O1 -0.3098(17) 0.6170(3) 0.6324(2) 0.0759(15) Uani d . 1 . .
    H H1 -0.2028 0.6014 0.6588 0.114 Uiso calc R 1 . .
    N N1 0.0187(10) 0.4895(5) 0.69451(16) 0.0621(12) Uani d . 1 . .
    C C1 -0.0685(14) 0.4026(6) 0.6669(2) 0.0596(16) Uani d . 1 . .
    H H15 0.0064 0.3306 0.6757 0.071 Uiso calc R 1 . .
    C C2 -0.2788(18) 0.4106(5) 0.6224(3) 0.0553(19) Uani d . 1 . .
    C C3 -0.3704(13) 0.3134(5) 0.5941(3) 0.0639(16) Uani d . 1 . .
    H H3 -0.2933 0.2423 0.6037 0.077 Uiso calc R 1 . .
    C C4 -0.5711(17) 0.3190(6) 0.5522(3) 0.071(2) Uani d . 1 . .
    H H4 -0.6369 0.2523 0.5348 0.085 Uiso calc R 1 . .
    C C5 -0.6755(18) 0.4266(6) 0.5361(3) 0.0680(18) Uani d . 1 . .
    H H5 -0.8058 0.4307 0.5065 0.082 Uiso calc R 1 . .
    C C6 -0.5925(14) 0.5272(6) 0.5624(3) 0.0660(19) Uani d . 1 . .
    C C7 -0.3895(13) 0.5201(5) 0.6065(2) 0.0568(15) Uani d . 1 . .
    C C8 -0.699(2) 0.6422(6) 0.5449(3) 0.091(3) Uani d . 1 . .
    H H8A -0.8417 0.6332 0.5161 0.137 Uiso calc R 1 . .
    H H8B -0.5434 0.6872 0.5305 0.137 Uiso calc R 1 . .
    H H8C -0.7818 0.6806 0.5769 0.137 Uiso calc R 1 . .
    C C9 0.2092(13) 0.4822(5) 0.7398(2) 0.0582(13) Uani d . 1 . .
    C C10 0.3469(18) 0.5806(5) 0.7557(3) 0.068(2) Uani d . 1 . .
    H H10 0.3162 0.6479 0.7353 0.082 Uiso calc R 1 . .
    C C11 0.5354(18) 0.5827(6) 0.8024(3) 0.069(2) Uani d . 1 . .
    H H11 0.6340 0.6496 0.8118 0.083 Uiso calc R 1 . .
    C C12 0.5693(13) 0.4850(7) 0.8333(2) 0.0636(15) Uani d . 1 . .
    C C13 0.4354(17) 0.3826(6) 0.8184(3) 0.0658(19) Uani d . 1 . .
    H H13 0.4652 0.3158 0.8392 0.079 Uiso calc R 1 . .
    C C14 0.2599(16) 0.3824(5) 0.7726(3) 0.068(2) Uani d . 1 . .
    H H14 0.1697 0.3141 0.7625 0.081 Uiso calc R 1 . .
loop_
    _atom_site_aniso_label
    _atom_site_aniso_U_11
    _atom_site_aniso_U_22
    _atom_site_aniso_U_33
    _atom_site_aniso_U_12
    _atom_site_aniso_U_13
    _atom_site_aniso_U_23
    I1 0.0755(3) 0.0930(3) 0.0679(2) -0.0021(4) -0.0059(2) -0.0085(3)
    O1 0.099(5) 0.053(2) 0.076(3) -0.001(3) 0.001(3) -0.001(2)
    N1 0.060(3) 0.068(3) 0.058(2) -0.011(4) 0.002(2) -0.007(3)
    C1 0.058(4) 0.056(4) 0.064(4) 0.008(3) 0.009(3) 0.002(3)
    C2 0.050(5) 0.060(4) 0.057(3) 0.004(3) 0.001(3) -0.001(3)
    C3 0.068(5) 0.060(3) 0.064(3) 0.012(3) 0.003(4) -0.003(3)
    C4 0.071(5) 0.076(5) 0.067(4) -0.004(4) 0.000(4) -0.010(3)
    C5 0.060(4) 0.086(5) 0.058(4) 0.005(5) 0.006(4) 0.010(3)
    C6 0.066(4) 0.072(5) 0.060(3) -0.007(4) 0.011(3) 0.012(3)
    C7 0.059(4) 0.061(4) 0.051(3) 0.002(4) 0.012(2) 0.007(3)
    C8 0.109(9) 0.080(5) 0.085(5) 0.012(6) -0.006(5) 0.016(4)
    C9 0.058(3) 0.052(3) 0.066(3) 0.003(4) 0.003(3) -0.006(3)
    C10 0.078(6) 0.054(4) 0.073(4) 0.005(4) 0.007(4) 0.014(3)
    C11 0.078(5) 0.064(4) 0.067(4) -0.017(4) 0.001(4) -0.005(3)
    C12 0.063(3) 0.076(5) 0.052(3) 0.000(4) 0.004(2) 0.001(4)
    C13 0.075(5) 0.060(4) 0.063(4) -0.001(4) -0.004(4) -0.002(3)
    C14 0.074(7) 0.058(4) 0.071(4) -0.006(4) -0.010(4) -0.007(3)
_geom_special_details
;
 All esds (except the esd in the dihedral angle between two l.s. planes)
 are estimated using the full covariance matrix.  The cell esds are taken
 into account individually in the estimation of esds in distances, angles
 and torsion angles; correlations between esds in cell parameters are only
 used when they are defined by crystal symmetry.  An approximate (isotropic)
 treatment of cell esds is used for estimating esds involving l.s. planes.
;
loop_
    _geom_bond_atom_site_label_1
    _geom_bond_atom_site_label_2
    _geom_bond_site_symmetry_2
    _geom_bond_distance
    _geom_bond_publ_flag
    I1 C12 . 2.102(5) ?
    O1 C7 . 1.334(7) ?
    O1 H1 . 0.8200 ?
    N1 C1 . 1.269(8) ?
    N1 C9 . 1.397(7) ?
    C1 C2 . 1.444(10) ?
    C1 H15 . 0.9300 ?
    C2 C3 . 1.381(8) ?
    C2 C7 . 1.423(9) ?
    C3 C4 . 1.367(9) ?
    C3 H3 . 0.9300 ?
    C4 C5 . 1.394(10) ?
    C4 H4 . 0.9300 ?
    C5 C6 . 1.379(9) ?
    C5 H5 . 0.9300 ?
    C6 C7 . 1.415(8) ?
    C6 C8 . 1.484(9) ?
    C8 H8A . 0.9600 ?
    C8 H8B . 0.9600 ?
    C8 H8C . 0.9600 ?
    C9 C10 . 1.364(9) ?
    C9 C14 . 1.414(9) ?
    C10 C11 . 1.415(10) ?
    C10 H10 . 0.9300 ?
    C11 C12 . 1.358(9) ?
    C11 H11 . 0.9300 ?
    C12 C13 . 1.389(10) ?
    C13 C14 . 1.359(9) ?
    C13 H13 . 0.9300 ?
    C14 H14 . 0.9300 ?
loop_
    _geom_angle_atom_site_label_1
    _geom_angle_atom_site_label_2
    _geom_angle_atom_site_label_3
    _geom_angle_site_symmetry_1
    _geom_angle_site_symmetry_3
    _geom_angle
    _geom_angle_publ_flag
    C7 O1 H1 . . 109.5 ?
    C1 N1 C9 . . 123.5(6) ?
    N1 C1 C2 . . 122.9(6) ?
    N1 C1 H15 . . 118.5 ?
    C2 C1 H15 . . 118.5 ?
    C3 C2 C7 . . 119.2(6) ?
    C3 C2 C1 . . 120.9(6) ?
    C7 C2 C1 . . 119.9(6) ?
    C4 C3 C2 . . 121.8(6) ?
    C4 C3 H3 . . 119.1 ?
    C2 C3 H3 . . 119.1 ?
    C3 C4 C5 . . 118.8(6) ?
    C3 C4 H4 . . 120.6 ?
    C5 C4 H4 . . 120.6 ?
    C6 C5 C4 . . 122.4(6) ?
    C6 C5 H5 . . 118.8 ?
    C4 C5 H5 . . 118.8 ?
    C5 C6 C7 . . 118.3(6) ?
    C5 C6 C8 . . 122.8(6) ?
    C7 C6 C8 . . 118.9(7) ?
    O1 C7 C6 . . 118.6(6) ?
    O1 C7 C2 . . 122.0(5) ?
    C6 C7 C2 . . 119.4(6) ?
    C6 C8 H8A . . 109.5 ?
    C6 C8 H8B . . 109.5 ?
    H8A C8 H8B . . 109.5 ?
    C6 C8 H8C . . 109.5 ?
    H8A C8 H8C . . 109.5 ?
    H8B C8 H8C . . 109.5 ?
    C10 C9 N1 . . 117.5(6) ?
    C10 C9 C14 . . 117.1(5) ?
    N1 C9 C14 . . 125.3(6) ?
    C9 C10 C11 . . 121.6(6) ?
    C9 C10 H10 . . 119.2 ?
    C11 C10 H10 . . 119.2 ?
    C12 C11 C10 . . 118.6(6) ?
    C12 C11 H11 . . 120.7 ?
    C10 C11 H11 . . 120.7 ?
    C11 C12 C13 . . 121.7(5) ?
    C11 C12 I1 . . 118.7(5) ?
    C13 C12 I1 . . 119.5(5) ?
    C14 C13 C12 . . 118.4(6) ?
    C14 C13 H13 . . 120.8 ?
    C12 C13 H13 . . 120.8 ?
    C13 C14 C9 . . 122.5(6) ?
    C13 C14 H14 . . 118.7 ?
    C9 C14 H14 . . 118.7 ?
loop_
    _geom_torsion_atom_site_label_1
    _geom_torsion_atom_site_label_2
    _geom_torsion_atom_site_label_3
    _geom_torsion_atom_site_label_4
    _geom_torsion_site_symmetry_1
    _geom_torsion_site_symmetry_2
    _geom_torsion_site_symmetry_3
    _geom_torsion_site_symmetry_4
    _geom_torsion
    _geom_torsion_publ_flag
    C9 N1 C1 C2 . . . . 176.1(5) ?
    N1 C1 C2 C3 . . . . -179.1(6) ?
    N1 C1 C2 C7 . . . . 2.3(9) ?
    C7 C2 C3 C4 . . . . -2.0(10) ?
    C1 C2 C3 C4 . . . . 179.4(6) ?
    C2 C3 C4 C5 . . . . 3.1(10) ?
    C3 C4 C5 C6 . . . . -2.8(11) ?
    C4 C5 C6 C7 . . . . 1.3(10) ?
    C4 C5 C6 C8 . . . . 179.1(7) ?
    C5 C6 C7 O1 . . . . -179.6(6) ?
    C8 C6 C7 O1 . . . . 2.6(9) ?
    C5 C6 C7 C2 . . . . -0.2(9) ?
    C8 C6 C7 C2 . . . . -178.0(6) ?
    C3 C2 C7 O1 . . . . 179.9(7) ?
    C1 C2 C7 O1 . . . . -1.5(9) ?
    C3 C2 C7 C6 . . . . 0.5(9) ?
    C1 C2 C7 C6 . . . . 179.1(5) ?
    C1 N1 C9 C10 . . . . 162.2(6) ?
    C1 N1 C9 C14 . . . . -21.4(9) ?
    N1 C9 C10 C11 . . . . 177.6(6) ?
    C14 C9 C10 C11 . . . . 0.8(10) ?
    C9 C10 C11 C12 . . . . -2.7(11) ?
    C10 C11 C12 C13 . . . . 3.3(11) ?
    C10 C11 C12 I1 . . . . -173.8(5) ?
    C11 C12 C13 C14 . . . . -2.0(11) ?
    I1 C12 C13 C14 . . . . 175.1(5) ?
    C12 C13 C14 C9 . . . . 0.1(11) ?
    C10 C9 C14 C13 . . . . 0.5(10) ?
    N1 C9 C14 C13 . . . . -176.0(6) ?
    C2 C1 N1 C9 . . . . 176.1(5) ?
loop_
    _geom_hbond_atom_site_label_D
    _geom_hbond_atom_site_label_H
    _geom_hbond_atom_site_label_A
    _geom_hbond_site_symmetry_A
    _geom_hbond_distance_DH
    _geom_hbond_distance_HA
    _geom_hbond_distance_DA
    _geom_hbond_angle_DHA
    O1 H1 N1 . 0.82 1.86 2.591(8) 147.0
    C13 H13 O1 4_546 0.93 2.51 3.348(8) 149.9
data_global
_journal_date_recd_electronic     2010-05-06
_journal_date_accepted     2010-05-17
_journal_name_full     'Acta Crystallographica, Section E'
_journal_year     2010
_journal_volume     66
_journal_issue      7
_journal_page_first     o1568
_journal_page_last     o1568
_journal_paper_category     QO
_journal_coeditor_code     DN2563
_publ_contact_author_name     'Gonca \"Ozdemir Tar\?i'
_publ_contact_author_address
;
Department of Physics
Ondokuz Mayis University
TR-55139
Samsun
Turkey
;
_publ_contact_author_email     'gozdemir@omu.edu.tr'
_publ_contact_author_fax     ?
_publ_contact_author_phone     '++90(362) 3121919 ext 5279'
_publ_section_title
;
(<i>E</i>)-2-[(4-Iodophenyl)iminomethyl]-6-methylphenol
;
loop_
    _publ_author_name
    _publ_author_address
    '\"Ozdemir Tar\?i, Gonca'
;
    Department of Physics
    Faculty of Arts & Science
    Ondokuz May\?is University
    TR-55139 Kurupelit-Samsun
    Turkey
;
    'Ceylan, Umit'
;
    Department of Physics
    Faculty of Arts & Science
    Ondokuz May\?is University
    TR-55139 Kurupelit-Samsun
    Turkey
;
    'Macit, Mustafa'
;    Department of Chemistry
     Faculty of Arts & Science
     Ondokuz May\?is University
     55139 Samsun
     Turkey
;
    'Is\?ik, \,Samil'
;
    Department of Physics
    Faculty of Arts & Science
    Ondokuz May\?is University
    TR-55139 Kurupelit-Samsun
    Turkey
;
