# Supplementary material for: (E)-2-[(4-Iodo­phen­yl)imino­meth­yl]-6-methyl­phenol
Source: Acta Crystallogr Sect E Struct Rep Online. 2010 Jun 5;66(Pt 7):o1568. doi: 10.1107/S160053681001826X (PMC3006692; doi:10.1107/S160053681001826X)
Supplement: Supplementary file 2 [file e-66-o1568-Isup2.hkl]

#
# h,k,l, Fc-squared, Fo-squared, sigma(Fo-squared) and status flag
#
data_I
_shelx_title ' samf29 in P 21 21 21'
_shelx_refln_list_code          4
_shelx_F_calc_maximum      297.02
_exptl_crystal_F_000       656.00
_reflns_d_resolution_high  0.8410
 
loop_
 _symmetry_equiv_pos_as_xyz
 'x, y, z'
 '-x+1/2, -y, z+1/2'
 'x+1/2, -y+1/2, -z'
 '-x, y+1/2, -z+1/2'
 
_cell_length_a     4.6773
_cell_length_b    11.6092
_cell_length_c    23.6751
_cell_angle_alpha  90.000
_cell_angle_beta   90.000
_cell_angle_gamma  90.000
 
_shelx_F_squared_multiplier     1.000
 
loop_
 _refln_index_h
 _refln_index_k
 _refln_index_l
 _refln_F_squared_calc
 _refln_F_squared_meas
 _refln_F_squared_sigma
 _refln_observed_status
   2   0   0     8271.84     7747.11    107.69 o
   4   0   0        8.85       91.01     51.35 o
   1   1   0    17596.04    17285.25    557.78 o
   2   1   0      155.05      149.07     27.91 o
   3   1   0      274.72      248.73     30.46 o
   4   1   0       21.13       74.88     34.63 o
   5   1   0       60.04       92.11     33.89 o
   0   2   0    88222.35    83920.21   2021.78 o
   1   2   0      628.17      657.28     46.90 o
   2   2   0     4858.87     4625.84    262.01 o
   3   2   0       75.66       77.57     24.88 o
   4   2   0        0.29       85.45     38.76 o
   5   2   0        1.53       14.51     43.03 o
   1   3   0    17166.25    19771.70   2017.16 o
   2   3   0      580.24      569.54     35.67 o
   3   3   0      209.26      285.18     55.53 o
   4   3   0        1.32       68.15     54.32 o
   5   3   0       30.13       47.18     63.51 o
   0   4   0     9773.74     9709.90    651.08 o
   1   4   0     2644.18     2932.71    278.20 o
   2   4   0     1298.24     1345.44     99.70 o
   3   4   0      101.12       97.13     36.72 o
   4   4   0       27.11      169.74     56.55 o
   5   4   0        1.51       13.49     65.49 o
   1   5   0     7762.26     8469.41    722.26 o
   2   5   0       54.08       48.33     22.28 o
   3   5   0      156.51      181.57     30.88 o
   4   5   0       75.37       68.24     40.74 o
   5   5   0      104.52       51.40     67.38 o
   0   6   0     9027.61     7707.59    412.02 o
   1   6   0      140.52      203.39     24.69 o
   2   6   0      900.98      952.99     80.84 o
   3   6   0       78.97       24.44     38.63 o
   4   6   0       14.62       13.51     30.76 o
   5   6   0        7.59       32.06     48.39 o
   1   7   0     2975.99     2883.00    157.29 o
   2   7   0        0.71        9.77     24.18 o
   3   7   0       62.98      102.93     32.44 o
   4   7   0       68.40      123.32     46.54 o
   0   8   0     4763.58     4660.64     52.23 o
   1   8   0       73.61       63.96     25.37 o
   2   8   0      772.58      835.07     70.49 o
   3   8   0      205.29      175.37     34.08 o
   4   8   0       10.91       -4.34     46.25 o
   1   9   0     1342.42     1312.44     75.52 o
   2   9   0       80.80       75.05     25.51 o
   3   9   0       12.09       35.63     43.18 o
   4   9   0       71.17       52.75     34.00 o
   0  10   0     2226.41     2180.87    173.61 o
   1  10   0       91.28       97.56     25.05 o
   2  10   0      113.53      125.92     29.94 o
   3  10   0      153.72      137.93     45.09 o
   1  11   0      386.92      411.05     37.14 o
   2  11   0       54.40       46.60     25.92 o
   3  11   0        5.04       18.46     43.30 o
   0  12   0      277.61      269.39     37.20 o
   1  12   0       24.01       31.98     28.56 o
   2  12   0       16.64       62.29     35.39 o
   1  13   0       26.83       34.23     30.05 o
   1   0   1      414.18      391.19     30.85 o
   2   0   1     4689.10     4348.91     76.64 o
   3   0   1      538.24      495.02     37.19 o
   4   0   1     1567.59     1559.05     55.67 o
   5   0   1      143.12      139.16     34.63 o
  -5   1   1      199.52      199.62     36.53 o
  -4   1   1      416.72      422.45     38.58 o
  -3   1   1     6150.52     5322.00    388.82 o
  -2   1   1     1872.96     1853.54    126.84 o
  -1   1   1     5533.90     5499.77    343.59 o
   0   1   1      100.52      117.15     27.65 o
   1   1   1     5448.81     5465.77    248.80 o
   2   1   1     1792.06     1606.26     42.37 o
   3   1   1     6132.06     5811.12    141.32 o
   4   1   1      407.18      403.89     33.87 o
   5   1   1      192.51      180.19     32.51 o
  -5   2   1      156.56      163.48     37.89 o
  -4   2   1     1045.14     1094.24     54.97 o
  -3   2   1     1041.76     1024.54     62.94 o
  -2   2   1     4156.33     3865.09    215.70 o
  -1   2   1      950.93     1007.64     63.06 o
   0   2   1     1223.37     1208.26     36.17 o
   1   2   1     1004.78     1016.35     61.90 o
   2   2   1     4110.10     3917.23    168.38 o
   3   2   1     1035.59      952.37     65.25 o
   4   2   1     1072.34      937.88     33.04 o
   5   2   1      160.10      124.03     36.09 o
  -5   3   1      108.76      106.57     64.12 o
  -4   3   1      585.43      610.56     59.39 o
  -3   3   1     2438.64     2433.10    223.67 o
  -2   3   1      835.10      795.87     40.01 o
  -1   3   1     1295.60     1422.08    134.14 o
   0   3   1     1011.90     1019.45     31.67 o
   1   3   1     1224.38     1317.97    133.64 o
   2   3   1      828.95      849.94     67.05 o
   3   3   1     2411.47     2323.65    171.93 o
   4   3   1      600.34      599.34     48.69 o
   5   3   1      105.29       52.25     46.24 o
  -5   4   1      211.21      190.71     67.47 o
  -4   4   1      654.86      660.40     37.09 o
  -3   4   1     1129.35     1075.13     84.96 o
  -2   4   1     2855.53     2923.44    343.91 o
  -1   4   1     3081.88     3470.13    247.20 o
   0   4   1       29.01       46.19     18.60 o
   1   4   1     3079.85     3480.05    288.82 o
   2   4   1     2938.28     2779.04    129.89 o
   3   4   1     1115.15     1173.35     41.06 o
   4   4   1      686.90      684.81     59.65 o
   5   4   1      216.39      226.72     66.69 o
  -5   5   1       18.38        3.52     48.82 o
  -4   5   1      339.43      394.68     42.93 o
  -3   5   1     1191.38     1259.29     41.38 o
  -2   5   1      142.41      141.39     27.14 o
  -1   5   1     2880.92     3214.03    322.11 o
   0   5   1       88.87      103.85     24.02 o
   1   5   1     2895.71     3202.75    309.26 o
   2   5   1      185.32      156.90     25.82 o
   3   5   1     1193.34     1105.72     30.90 o
   4   5   1      352.91      379.79     42.46 o
   5   5   1       19.02       36.18     67.21 o
  -5   6   1      105.80      121.44     68.67 o
  -4   6   1      358.03      435.90     45.13 o
  -3   6   1      460.15      443.20     33.11 o
  -2   6   1     1553.80     1726.23    127.02 o
  -1   6   1     1118.69     1247.97    106.78 o
   0   6   1      376.51      354.77     22.86 o
   1   6   1     1132.03     1139.27     31.35 o
   2   6   1     1574.75     1580.56     58.41 o
   3   6   1      465.82      440.60     40.26 o
   4   6   1      360.86      444.68     62.22 o
   5   6   1      101.58      132.70     69.62 o
  -4   7   1       76.52      155.09     45.73 o
  -3   7   1      614.29      638.18     60.12 o
  -2   7   1      219.57      218.81     24.42 o
  -1   7   1      604.38      667.23     38.28 o
   0   7   1      383.34      366.76     22.60 o
   1   7   1      618.83      677.05     47.49 o
   2   7   1      213.04      217.86     29.45 o
   3   7   1      619.51      596.71     34.83 o
   4   7   1       77.59       85.95     45.04 o
  -4   8   1      122.84      160.56     46.69 o
  -3   8   1      139.87      170.13     34.37 o
  -2   8   1      683.65      682.99     29.88 o
  -1   8   1      383.40      339.84     21.91 o
   0   8   1      225.18      264.71     30.88 o
   1   8   1      393.77      359.74     27.40 o
   2   8   1      671.10      698.69     28.27 o
   3   8   1      147.39      181.86     41.60 o
   4   8   1      126.02      123.50     46.32 o
  -4   9   1       14.80       37.15     34.27 o
  -3   9   1      229.64      254.17     36.75 o
  -2   9   1      158.77      193.41     30.29 o
  -1   9   1       65.26       86.97     20.82 o
   0   9   1     1540.13     1366.76     64.18 o
   1   9   1       44.21       59.09     20.67 o
   2   9   1      153.80      164.32     25.71 o
   3   9   1      224.28      232.50     31.71 o
   4   9   1       18.20       15.81     67.64 o
  -3  10   1       32.93       16.36     36.02 o
  -2  10   1      223.47      216.60     27.03 o
  -1  10   1      173.07      123.33     23.16 o
   0  10   1      203.54      214.63     23.90 o
   1  10   1      168.18      160.28     23.21 o
   2  10   1      216.08      206.48     24.52 o
   3  10   1       31.45       59.79     36.41 o
  -3  11   1       82.18      117.37     37.58 o
  -2  11   1       54.86       49.14     36.84 o
  -1  11   1       47.92       79.75     24.27 o
   0  11   1      319.13      274.11     24.17 o
   1  11   1       36.21       34.98     24.27 o
   2  11   1       53.10       51.35     28.19 o
   3  11   1       75.56       97.89     47.62 o
  -2  12   1       19.19       22.90     34.00 o
  -1  12   1       50.36       62.74     24.26 o
   0  12   1      155.77      148.55     24.02 o
   1  12   1       51.39       30.87     26.13 o
   2  12   1       20.24       31.58     27.67 o
  -1  13   1        9.09        5.53     29.58 o
   0  13   1        9.53        3.67     24.66 o
   1  13   1       10.81        3.19     27.39 o
   0   0   2      611.20      843.38     81.56 o
   1   0   2    11172.61    10516.33    110.17 o
   2   0   2     1954.28     1809.78     80.38 o
   3   0   2      252.19      244.36     26.13 o
   4   0   2      102.16      236.10     64.83 o
   5   0   2       54.48       70.15     32.71 o
  -5   1   2       11.47       31.10     35.89 o
  -4   1   2        9.24       97.53     30.18 o
  -3   1   2      481.24      457.10     31.55 o
  -2   1   2     3460.39     3259.17    128.97 o
  -1   1   2     4781.10     4876.66    140.66 o
   0   1   2     7337.23     9479.35     92.88 o
   1   1   2     4819.78     5099.20    408.14 o
   2   1   2     3475.86     3104.53     98.70 o
   3   1   2      482.66      460.95     31.50 o
   4   1   2        7.71       31.96     27.82 o
   5   1   2       11.82       12.29     40.76 o
  -5   2   2       54.10       55.53     38.33 o
  -4   2   2       45.02       66.32     38.23 o
  -3   2   2      227.52      270.30     31.70 o
  -2   2   2     1575.64     1542.45     76.91 o
  -1   2   2    19206.10    20022.25    471.92 o
   0   2   2      118.82      104.14     25.22 o
   1   2   2    18605.31    19374.19   1704.88 o
   2   2   2     1598.44     1478.95     92.26 o
   3   2   2      213.26      181.18     30.29 o
   4   2   2       41.38       99.52     37.66 o
   5   2   2       55.83       70.88     40.20 o
  -5   3   2       34.96       32.06     64.37 o
  -4   3   2      108.17      155.69     34.52 o
  -3   3   2      199.45      193.60     38.46 o
  -2   3   2     5711.78     5305.34    117.92 o
  -1   3   2     3979.98     4535.14    424.32 o
   0   3   2    26671.27    26760.33    685.43 o
   1   3   2     4237.40     4518.63    499.18 o
   2   3   2     5721.46     5446.95    187.18 o
   3   3   2      209.08      195.87     28.94 o
   4   3   2      104.29      232.92     68.21 o
   5   3   2       38.22       33.19     49.43 o
  -5   4   2       10.76       29.99     66.61 o
  -4   4   2       31.58       46.15     33.42 o
  -3   4   2      198.77      227.66     30.65 o
  -2   4   2      461.92      487.17     43.56 o
  -1   4   2    17055.06    19000.71   1294.68 o
   0   4   2     3816.68     3731.76     79.97 o
   1   4   2    16918.78    18272.02   1639.05 o
   2   4   2      497.26      518.92     44.21 o
   3   4   2      186.74      176.14     31.41 o
   4   4   2       27.43      -16.50     39.28 o
   5   4   2       16.03       42.46     65.92 o
  -5   5   2       30.11       49.76     68.58 o
  -4   5   2       65.74       98.84     43.23 o
  -3   5   2      257.44      237.58     31.48 o
  -2   5   2     4508.14     5198.58    418.01 o
  -1   5   2     1466.72     1527.12    173.34 o
   0   5   2     9416.09     8800.99    158.12 o
   1   5   2     1505.77     1554.19    117.35 o
   2   5   2     4573.09     4635.66    456.08 o
   3   5   2      261.44      235.48     58.40 o
   4   5   2       61.16       58.96     40.48 o
   5   5   2       31.42       37.73     46.50 o
  -4   6   2       64.31       74.53     35.97 o
  -3   6   2      159.68      157.52     31.96 o
  -2   6   2      400.71      413.92     28.84 o
  -1   6   2     6637.66     7413.21    663.30 o
   0   6   2     2067.74     2146.90     30.37 o
   1   6   2     6549.35     6839.31    326.53 o
   2   6   2      377.94      395.26     30.82 o
   3   6   2      152.08      180.06     38.80 o
   4   6   2       59.09       98.15     60.08 o
  -4   7   2        1.15       17.97     37.36 o
  -3   7   2      174.21      153.05     32.59 o
  -2   7   2     1134.71     1256.14     80.27 o
  -1   7   2      784.67      781.51     48.53 o
   0   7   2     3585.24     3323.82    108.22 o
   1   7   2      780.81      775.32     60.71 o
   2   7   2     1161.84     1190.21     58.95 o
   3   7   2      174.95      156.48     55.57 o
   4   7   2        1.82      -10.66     63.08 o
  -4   8   2       31.01       36.94     37.76 o
  -3   8   2       95.58       78.72     32.93 o
  -2   8   2      235.32      279.49     32.57 o
  -1   8   2     1215.46     1268.39     68.54 o
   0   8   2       17.99       18.82     22.97 o
   1   8   2     1285.59     1281.62     97.75 o
   2   8   2      233.01      212.79     25.59 o
   3   8   2       97.46      102.28     29.63 o
   4   8   2       28.28       48.90     64.54 o
  -4   9   2        1.74       -5.28     34.06 o
  -3   9   2       25.53       18.85     33.85 o
  -2   9   2      233.31      220.05     29.43 o
  -1   9   2      379.81      379.58     25.51 o
   0   9   2      928.50      889.04     24.49 o
   1   9   2      427.00      419.62     35.91 o
   2   9   2      226.12      235.84     26.77 o
   3   9   2       30.03       52.63     42.97 o
   4   9   2        2.55      -35.32     67.30 o
  -3  10   2       40.85       54.34     31.16 o
  -2  10   2       46.29       33.29     29.72 o
  -1  10   2      265.25      243.25     25.72 o
   0  10   2        0.55       13.51     22.63 o
   1  10   2      313.68      310.96     25.80 o
   2  10   2       50.72       60.47     30.58 o
   3  10   2       42.11       40.41     37.73 o
  -3  11   2       18.85       23.33     37.30 o
  -2  11   2       76.07       76.05     36.72 o
  -1  11   2       78.72       94.42     30.19 o
   0  11   2      127.73      133.48     23.52 o
   1  11   2       93.70      111.50     24.80 o
   2  11   2       72.69       66.46     32.93 o
   3  11   2       21.27       55.86     67.38 o
  -2  12   2       27.62       35.35     33.64 o
  -1  12   2      124.36      152.35     32.36 o
   0  12   2        6.47       30.71     27.86 o
   1  12   2      120.85      123.39     28.94 o
   2  12   2       31.12       21.37     30.17 o
  -1  13   2        1.86        9.63     29.89 o
   0  13   2       94.58       94.64     29.55 o
   1  13   2        2.95       -9.78     27.49 o
   1   0   3       60.86       70.38     21.98 o
   2   0   3     1721.31     1630.89     86.90 o
   3   0   3     2888.33     2851.44     69.33 o
   4   0   3      230.53      231.23     34.76 o
   5   0   3      254.34      233.17     33.26 o
  -5   1   3        9.28       18.97     34.21 o
  -4   1   3     1293.80     1258.67     35.88 o
  -3   1   3      696.89      641.78     50.92 o
  -2   1   3     6748.91     6280.00    319.53 o
  -1   1   3     4948.97     5288.75    313.15 o
   0   1   3       77.26      115.88     25.13 o
   1   1   3     4821.80     5207.33    431.91 o
   2   1   3     6816.70     6345.39    159.70 o
   3   1   3      686.56      700.09     32.31 o
   4   1   3     1284.81     1326.61     37.81 o
   5   1   3        8.52       30.27     38.68 o
  -5   2   3      216.65      220.34     35.50 o
  -4   2   3      150.51      139.60     28.72 o
  -3   2   3     3826.23     3678.39    148.28 o
  -2   2   3      200.93      209.97     32.26 o
  -1   2   3     2646.90     2760.00    197.71 o
   0   2   3      347.72      441.48     34.57 o
   1   2   3     2534.01     2444.47     77.54 o
   2   2   3      230.78      207.31     32.10 o
   3   2   3     3941.18     3832.85     47.79 o
   4   2   3      155.01      140.28     35.30 o
   5   2   3      201.40      199.52     40.65 o
  -5   3   3       15.14       22.07     39.37 o
  -4   3   3     1378.02     1313.55    156.46 o
  -3   3   3      190.44      186.88     31.59 o
  -2   3   3     6732.46     6028.17    286.67 o
  -1   3   3      357.85      437.74     29.86 o
   0   3   3        2.14       36.01     29.16 o
   1   3   3      335.98      336.92     31.38 o
   2   3   3     6915.05     6835.15    575.45 o
   3   3   3      181.79      181.66     34.48 o
   4   3   3     1356.87     1205.83     37.22 o
   5   3   3       12.69       28.39     43.54 o
  -5   4   3      192.77      145.16     49.33 o
  -4   4   3       10.87       29.20     41.15 o
  -3   4   3     2885.52     2887.04    283.40 o
  -2   4   3      481.19      489.56     51.28 o
  -1   4   3      531.45      491.73     39.23 o
   0   4   3      313.80      363.91     25.88 o
   1   4   3      474.01      397.98     42.62 o
   2   4   3      446.08      427.43     57.41 o
   3   4   3     2837.48     2574.05    125.57 o
   4   4   3        7.41        3.11     41.14 o
   5   4   3      189.76      135.97     66.61 o
  -5   5   3        0.60       19.68     48.56 o
  -4   5   3      773.55      811.12     40.48 o
  -3   5   3       68.88       58.49     31.04 o
  -2   5   3     3706.10     4283.24    202.78 o
  -1   5   3      283.65      341.27     24.04 o
   0   5   3       44.59       56.52     20.29 o
   1   5   3      285.12      296.49     27.41 o
   2   5   3     3753.76     3788.30    416.94 o
   3   5   3       71.72       81.52     41.45 o
   4   5   3      757.65      861.52     60.51 o
   5   5   3        0.49      -15.73     47.27 o
  -4   6   3        1.03        1.74     35.72 o
  -3   6   3     1267.97     1470.18     43.84 o
  -2   6   3      468.31      479.60     25.29 o
  -1   6   3       41.68       29.03     22.59 o
   0   6   3     1398.64     1345.25     54.60 o
   1   6   3       40.27       34.09     21.97 o
   2   6   3      462.48      448.71     32.57 o
   3   6   3     1210.21     1001.26     39.86 o
   4   6   3        1.61      -19.77     59.30 o
  -4   7   3      346.88      370.28     33.82 o
  -3   7   3       60.46       53.77     37.20 o
  -2   7   3     1341.89     1463.65     90.00 o
  -1   7   3      653.85      699.07     91.79 o
   0   7   3        0.18       24.49     21.93 o
   1   7   3      633.56      654.08     38.18 o
   2   7   3     1301.18     1300.96     75.50 o
   3   7   3       64.05       78.99     45.25 o
   4   7   3      344.67      301.15     46.58 o
  -4   8   3        6.10       15.96     38.14 o
  -3   8   3      487.39      528.28     34.46 o
  -2   8   3      120.66      112.71     27.79 o
  -1   8   3      403.96      471.72     54.85 o
   0   8   3        1.73       20.10     20.89 o
   1   8   3      444.90      456.34     24.50 o
   2   8   3      127.05      123.11     25.16 o
   3   8   3      461.36      582.96    140.05 o
   4   8   3        5.58       -4.21     64.20 o
  -4   9   3      105.36       75.44     40.01 o
  -3   9   3       71.86       73.24     33.74 o
  -2   9   3      244.03      300.47     34.19 o
  -1   9   3      405.55      358.96     25.73 o
   0   9   3       87.17       77.44     21.92 o
   1   9   3      382.47      365.16     25.40 o
   2   9   3      233.14      267.23     30.11 o
   3   9   3       73.70       74.87     37.35 o
   4   9   3      106.23      121.96     67.72 o
  -3  10   3      124.30      152.55     31.36 o
  -2  10   3       10.90        9.12     29.37 o
  -1  10   3      131.86      127.06     28.18 o
   0  10   3      144.79      165.65     22.98 o
   1  10   3      151.39      138.97     28.49 o
   2  10   3       13.75       21.86     27.00 o
   3  10   3      118.37      131.11     41.04 o
  -3  11   3       24.62        6.56     37.04 o
  -2  11   3       46.96       75.49     28.15 o
  -1  11   3      203.37      174.70     27.49 o
   0  11   3       42.00       41.78     25.54 o
   1  11   3      188.61      181.51     30.44 o
   2  11   3       48.67       77.79     25.88 o
   3  11   3       25.26       44.61     67.38 o
  -2  12   3        7.18        4.37     29.79 o
  -1  12   3       29.07       30.41     31.96 o
   0  12   3       13.66       29.72     27.74 o
   1  12   3       29.62       21.29     26.17 o
   2  12   3        5.58       -0.27     39.11 o
  -1  13   3       46.49       36.89     30.09 o
   0  13   3        5.18       11.11     29.29 o
   1  13   3       44.17       37.45     30.33 o
   0   0   4    18122.46    22449.29    159.60 o
   1   0   4    23590.78    25203.46   1500.45 o
   2   0   4     1845.68     1748.76    121.03 o
   3   0   4      318.92      307.48     26.30 o
   4   0   4       52.76      165.24     66.19 o
   5   0   4       26.15       27.26     39.26 o
  -5   1   4       32.53       35.20     36.82 o
  -4   1   4       25.27       27.92     30.58 o
  -3   1   4      359.34      363.64     24.83 o
  -2   1   4     3228.62     3000.94     88.97 o
  -1   1   4    42244.07    44718.80   3115.36 o
   0   1   4     2799.66     3375.99     56.86 o
   1   1   4    42705.61    41437.42   3663.47 o
   2   1   4     3191.07     2821.43    154.38 o
   3   1   4      359.90      394.71     33.73 o
   4   1   4       27.06       92.31     45.01 o
   5   1   4       35.03       46.40     39.60 o
  -5   2   4       76.39       99.47     34.95 o
  -4   2   4       50.23      103.95     28.33 o
  -3   2   4      461.10      422.07     30.34 o
  -2   2   4     1517.34     1473.69    121.53 o
  -1   2   4     9741.23    10339.34    960.19 o
   0   2   4    12113.46    13826.88    730.58 o
   1   2   4     9804.81     9629.21    562.77 o
   2   2   4     1508.29     1361.65     50.85 o
   3   2   4      469.53      465.96     32.54 o
   4   2   4       49.73       68.53     35.47 o
   5   2   4       74.10       74.94     32.68 o
  -5   3   4       31.58       55.97     49.37 o
  -4   3   4       19.81       21.88     29.40 o
  -3   3   4      143.86      140.97     31.72 o
  -2   3   4     2967.43     3170.99    273.95 o
  -1   3   4     5518.67     6344.34    610.96 o
   0   3   4    21285.10    22823.01   1005.86 o
   1   3   4     5568.79     5427.64    243.46 o
   2   3   4     2815.80     2498.30    225.13 o
   3   3   4      153.02      138.52     30.41 o
   4   3   4       23.37       85.95     41.20 o
   5   3   4       30.06       47.76     42.51 o
  -5   4   4       58.71       82.88     50.65 o
  -4   4   4       28.93      118.94     87.62 o
  -3   4   4      395.54      416.69     31.98 o
  -2   4   4     1077.32     1061.75     48.09 o
  -1   4   4     2322.39     2477.80    142.96 o
   0   4   4     7057.91     7449.47    657.84 o
   1   4   4     2250.12     2072.32    144.75 o
   2   4   4     1081.93      925.39     33.85 o
   3   4   4      398.58      416.12     43.19 o
   4   4   4       35.41       54.44     39.27 o
   5   4   4       54.89       63.17     65.75 o
  -5   5   4       45.03       61.68     50.40 o
  -4   5   4       58.74       33.06     42.41 o
  -3   5   4      108.45      138.41     27.22 o
  -2   5   4     1607.47     1530.86     86.84 o
  -1   5   4     1733.68     1881.51     81.42 o
   0   5   4     5696.97     5574.75     45.53 o
   1   5   4     1658.51     1564.11    116.01 o
   2   5   4     1598.99     1808.16     45.64 o
   3   5   4      133.39      120.87     36.46 o
   4   5   4       66.14       84.21     51.97 o
   5   5   4       42.32       18.74     67.38 o
  -4   6   4       56.63       75.80     44.18 o
  -3   6   4      150.49      149.53     29.95 o
  -2   6   4      572.19      579.14     29.04 o
  -1   6   4     1807.77     1861.38    114.46 o
   0   6   4     3587.68     3399.53    138.49 o
   1   6   4     1858.96     1766.54     79.25 o
   2   6   4      591.64      589.75     29.24 o
   3   6   4      162.65      196.13     33.71 o
   4   6   4       64.76       94.28     59.22 o
  -4   7   4       34.44       13.60     45.70 o
  -3   7   4       83.45       89.37     27.35 o
  -2   7   4      414.98      421.25     26.61 o
  -1   7   4     1728.96     1789.55    180.39 o
   0   7   4     2456.73     2334.05     49.48 o
   1   7   4     1729.37     1697.90    121.88 o
   2   7   4      429.39      436.50     41.02 o
   3   7   4       80.45       92.94     45.31 o
   4   7   4       36.41       67.30     62.65 o
  -4   8   4       33.66       22.01     38.60 o
  -3   8   4       83.85       67.35     32.73 o
  -2   8   4      296.83      322.95     40.49 o
  -1   8   4     1182.32     1234.41     74.98 o
   0   8   4     1621.06     1501.88    107.40 o
   1   8   4     1182.82     1029.98     48.78 o
   2   8   4      305.99      308.89     29.62 o
   3   8   4       84.22       92.70     46.34 o
   4   8   4       36.78       37.13     45.98 o
  -4   9   4       24.17       27.29     39.79 o
  -3   9   4       44.59       51.11     39.48 o
  -2   9   4      276.28      255.06     26.42 o
  -1   9   4     1004.35     1031.06     56.75 o
   0   9   4      952.65      944.05     29.90 o
   1   9   4      983.41      945.23     38.51 o
   2   9   4      260.96      235.74     31.14 o
   3   9   4       37.05       31.73     47.62 o
   4   9   4       23.85       44.52     47.87 o
  -3  10   4       64.72       54.28     35.28 o
  -2  10   4      140.74      131.55     27.46 o
  -1  10   4      274.30      315.68     37.11 o
   0  10   4      565.99      565.95     29.59 o
   1  10   4      261.76      258.31     31.15 o
   2  10   4      143.08      158.73     28.68 o
   3  10   4       60.86       81.70     50.69 o
  -3  11   4        7.33       19.80     44.45 o
  -2  11   4       99.73      107.94     28.50 o
  -1  11   4      306.06      309.34     31.26 o
   0  11   4      158.07      173.99     26.15 o
   1  11   4      313.99      292.11     27.82 o
   2  11   4       94.74       85.69     32.12 o
   3  11   4        7.27      -14.68     41.99 o
  -2  12   4       49.53       59.70     30.17 o
  -1  12   4       31.89       50.94     28.55 o
   0  12   4       39.54       75.83     36.25 o
   1  12   4       30.34       53.00     37.05 o
   2  12   4       50.92       68.00     30.42 o
  -1  13   4       24.10       42.34     34.54 o
   0  13   4       56.07       82.14     38.20 o
   1  13   4       26.88       10.43     30.84 o
   1   0   5      244.09      272.62     24.74 o
   2   0   5    11780.55    11127.43    983.36 o
   3   0   5      162.99      178.50     25.86 o
   4   0   5     1553.59     1541.69     35.60 o
   5   0   5       47.09       26.70     37.45 o
  -5   1   5      228.96      253.75     38.07 o
  -4   1   5      126.23      100.49     27.60 o
  -3   1   5     3633.88     3715.00    186.82 o
  -2   1   5     2254.43     2317.74    102.11 o
  -1   1   5    19769.42    21777.67   1671.75 o
   0   1   5       27.60       42.26     27.09 o
   1   1   5    19740.86    21657.65   1333.54 o
   2   1   5     2212.74     2120.94     76.05 o
   3   1   5     3614.46     3421.80     90.42 o
   4   1   5      127.39      122.01     31.88 o
   5   1   5      239.15      257.85     38.84 o
  -5   2   5       23.59       20.12     35.90 o
  -4   2   5     1098.70     1064.34     36.67 o
  -3   2   5      210.34      188.92     25.37 o
  -2   2   5     6269.35     5728.29    247.21 o
  -1   2   5      715.93      728.35     38.60 o
   0   2   5        7.27       23.82     21.26 o
   1   2   5      721.46      781.15     76.23 o
   2   2   5     6092.12     5355.28    424.97 o
   3   2   5      195.42      190.45     33.41 o
   4   2   5     1088.69     1151.70     39.45 o
   5   2   5       26.62       39.08     39.74 o
  -5   3   5      179.75      156.06     34.67 o
  -4   3   5       25.01        8.67     26.39 o
  -3   3   5     2338.77     2309.35    116.33 o
  -2   3   5      295.68      267.40     26.32 o
  -1   3   5     4173.90     4698.56    382.76 o
   0   3   5     2412.83     2792.14     99.37 o
   1   3   5     4167.43     4245.20    155.65 o
   2   3   5      261.75      217.71     27.67 o
   3   3   5     2401.87     2290.50     48.12 o
   4   3   5       16.82       37.54     34.85 o
   5   3   5      187.87      191.71     43.49 o
  -5   4   5       16.79       28.20     35.72 o
  -4   4   5      618.54      614.64     47.74 o
  -3   4   5      221.99      223.33     31.54 o
  -2   4   5     3840.53     4238.02    290.85 o
  -1   4   5      541.94      597.14     36.48 o
   0   4   5       67.51       86.53     22.70 o
   1   4   5      522.71      498.09     27.85 o
   2   4   5     3700.89     3651.94    304.23 o
   3   4   5      203.57      212.80     30.32 o
   4   4   5      601.56      604.92     34.56 o
   5   4   5       16.38       21.40     49.41 o
  -5   5   5       75.58       93.25     35.93 o
  -4   5   5       66.64       38.36     34.93 o
  -3   5   5     1719.18     1585.85     79.53 o
  -2   5   5      146.23      167.97     30.54 o
  -1   5   5     1796.99     2046.40     82.78 o
   0   5   5     2514.28     2581.35    103.99 o
   1   5   5     1904.92     2025.49    128.66 o
   2   5   5      135.78      222.36     39.89 o
   3   5   5     1768.24     1790.88     47.94 o
   4   5   5       60.32       62.64     41.01 o
   5   5   5       76.03       72.80     67.55 o
  -4   6   5      372.54      379.30     37.11 o
  -3   6   5      141.80      149.41     30.14 o
  -2   6   5     1736.97     1998.69    131.94 o
  -1   6   5      108.91      134.13     25.28 o
   0   6   5       82.42       99.00     24.91 o
   1   6   5       78.60       71.45     21.78 o
   2   6   5     1758.99     1850.62    160.04 o
   3   6   5      142.84      156.90     33.01 o
   4   6   5      374.82      372.92     44.09 o
  -4   7   5        0.27        8.23     46.00 o
  -3   7   5      713.52      844.23     39.48 o
  -2   7   5      165.32      157.67     24.66 o
  -1   7   5      844.99      953.58     50.40 o
   0   7   5      690.74      669.55     40.67 o
   1   7   5      869.39      781.92     71.85 o
   2   7   5      168.16      146.50     25.78 o
   3   7   5      712.84      721.91     97.93 o
   4   7   5        0.76        5.76     62.40 o
  -4   8   5      171.90      227.85     39.50 o
  -3   8   5       95.13       73.26     30.88 o
  -2   8   5      491.02      519.26     29.17 o
  -1   8   5      432.68      455.62     52.50 o
   0   8   5       75.62       96.36     29.16 o
   1   8   5      400.25      419.40     27.28 o
   2   8   5      485.92      449.29     30.50 o
   3   8   5       96.63       89.98     36.06 o
   4   8   5      171.28      236.26     65.75 o
  -4   9   5       15.90        8.17     39.84 o
  -3   9   5      193.38      245.16     34.41 o
  -2   9   5       96.87       81.86     29.41 o
  -1   9   5      545.51      552.19     31.58 o
   0   9   5      419.46      380.39     31.96 o
   1   9   5      544.73      522.25     25.95 o
   2   9   5      102.62       83.32     29.24 o
   3   9   5      200.91      237.52     42.67 o
   4   9   5       15.25       39.45     67.72 o
  -3  10   5       31.13       26.21     30.16 o
  -2  10   5      363.79      403.10     31.77 o
  -1  10   5      329.40      312.87     26.56 o
   0  10   5       52.63       44.94     25.11 o
   1  10   5      333.41      315.16     29.38 o
   2  10   5      340.29      357.80     32.06 o
   3  10   5       31.08        5.42     39.76 o
  -3  11   5       50.11       73.95     36.48 o
  -2  11   5       30.19       19.80     28.45 o
  -1  11   5      149.66      162.33     30.08 o
   0  11   5      114.72       73.52     29.54 o
   1  11   5      156.32      177.24     34.98 o
   2  11   5       29.93       28.09     32.18 o
   3  11   5       53.59       53.36     39.48 o
  -2  12   5       93.39      104.38     30.13 o
  -1  12   5       38.91       -4.50     32.04 o
   0  12   5       21.38       28.95     27.92 o
   1  12   5       43.95       36.64     32.28 o
   2  12   5       86.85       78.81     31.97 o
  -1  13   5        4.91        8.32     39.65 o
   0  13   5       72.64       61.62     29.72 o
   1  13   5        6.81        8.57     39.91 o
   1   0   6     1273.54     1469.42     56.33 o
   2   0   6    11214.23    11019.00    220.90 o
   3   0   6      131.59      226.03     58.09 o
   4   0   6       48.26       57.76     27.41 o
   5   0   6       17.56       27.06     40.28 o
  -5   1   6       97.44      121.27     35.70 o
  -4   1   6       13.75       34.52     29.39 o
  -3   1   6      504.30      493.65     36.01 o
  -2   1   6      424.96      443.87     24.36 o
  -1   1   6     8559.32     9305.40    508.38 o
   0   1   6     2283.77     2759.96    115.53 o
   1   1   6     8780.82     8840.33    466.86 o
   2   1   6      347.48      325.32     26.21 o
   3   1   6      503.92      525.78     38.46 o
   4   1   6       13.77       45.64     28.60 o
   5   1   6       98.58      116.48     38.33 o
  -5   2   6       19.29       17.03     32.08 o
  -4   2   6       15.82       35.77     25.25 o
  -3   2   6      124.19      296.40     64.55 o
  -2   2   6     6469.33     6086.13    184.31 o
  -1   2   6      544.54      613.11     50.77 o
   0   2   6    18623.65    21709.04    639.89 o
   1   2   6      539.50      609.46     88.18 o
   2   2   6     6551.86     5943.16    327.19 o
   3   2   6      124.63      222.20     69.15 o
   4   2   6       16.58       45.06     34.70 o
   5   2   6       19.34       31.44     38.15 o
  -5   3   6       44.30       71.51     35.22 o
  -4   3   6       39.69       37.95     29.84 o
  -3   3   6      523.94      538.71     29.29 o
  -2   3   6      514.22      453.95     23.52 o
  -1   3   6     9946.86    10055.42    637.61 o
   0   3   6     4998.82     6021.14    185.28 o
   1   3   6    10090.27    10606.16    491.93 o
   2   3   6      450.93      485.55     97.47 o
   3   3   6      541.92      527.85     39.57 o
   4   3   6       34.85       49.05     37.68 o
   5   3   6       44.45       42.78     38.95 o
  -5   4   6       15.49       11.20     32.31 o
  -4   4   6       86.84      103.53     35.40 o
  -3   4   6      497.14      478.29     29.52 o
  -2   4   6     2544.27     2487.20    128.82 o
  -1   4   6     2257.68     2581.69    112.78 o
   0   4   6    17091.82    18070.55    576.91 o
   1   4   6     2330.24     2580.95    124.83 o
   2   4   6     2623.49     2664.75    227.52 o
   3   4   6      486.31      448.21     38.95 o
   4   4   6       88.94      101.72     36.49 o
   5   4   6       17.15       36.51     45.99 o
  -5   5   6       39.18       52.15     36.43 o
  -4   5   6       44.61       30.41     43.56 o
  -3   5   6      133.16      170.26     29.34 o
  -2   5   6      330.02      346.19     43.51 o
  -1   5   6     6911.56     7399.63    288.00 o
   0   5   6     6440.69     6471.70    235.15 o
   1   5   6     6939.16     6893.15    362.40 o
   2   5   6      337.53      341.51     30.42 o
   3   5   6      140.58      147.89     38.07 o
   4   5   6       35.29       54.95     39.23 o
   5   5   6       38.81       57.93     68.07 o
  -4   6   6       16.82       47.47     36.59 o
  -3   6   6      303.17      334.98     34.63 o
  -2   6   6     1417.60     1515.52     79.81 o
  -1   6   6      692.62      788.08     49.72 o
   0   6   6     7494.02     7454.02     70.66 o
   1   6   6      708.41      735.39     24.68 o
   2   6   6     1388.46     1314.46     68.54 o
   3   6   6      287.96      302.77     45.98 o
   4   6   6       16.88       31.75     34.20 o
  -4   7   6        7.10       37.43     46.61 o
  -3   7   6       41.44       33.70     31.17 o
  -2   7   6      307.16      303.77     32.52 o
  -1   7   6     2107.08     2301.26    123.23 o
   0   7   6      922.48      972.20     31.89 o
   1   7   6     2073.83     2020.56    116.76 o
   2   7   6      327.93      315.00     26.52 o
   3   7   6       36.65       85.50     42.94 o
   4   7   6        3.65        8.75     38.15 o
  -4   8   6        4.72       -3.06     39.08 o
  -3   8   6       66.78       60.26     31.94 o
  -2   8   6      741.62      883.36     83.32 o
  -1   8   6      395.39      360.85     31.80 o
   0   8   6     1112.58     1045.01     26.01 o
   1   8   6      420.60      420.24     49.14 o
   2   8   6      777.05      784.80     55.15 o
   3   8   6       70.91       58.11     44.99 o
   4   8   6        5.19      -15.81     46.07 o
  -4   9   6        8.38        3.48     40.41 o
  -3   9   6       12.15       38.52     32.91 o
  -2   9   6      206.89      224.19     29.98 o
  -1   9   6      590.61      626.22     75.12 o
   0   9   6        2.99       47.38     31.13 o
   1   9   6      546.37      510.06     28.60 o
   2   9   6      225.54      231.59     27.66 o
   3   9   6       14.01        8.30     42.81 o
   4   9   6        7.99       13.84     68.50 o
  -3  10   6       28.86       50.68     30.49 o
  -2  10   6      288.11      340.94     37.10 o
  -1  10   6      165.24      162.77     28.70 o
   0  10   6      419.86      428.15     38.72 o
   1  10   6      180.35      210.08     28.74 o
   2  10   6      316.46      365.69     30.93 o
   3  10   6       29.23       68.11     49.99 o
  -3  11   6       16.95       27.47     37.89 o
  -2  11   6       27.13       24.99     26.35 o
  -1  11   6      175.04      217.15     27.01 o
   0  11   6       24.48       20.81     29.30 o
   1  11   6      165.28      160.65     26.93 o
   2  11   6       30.20       32.53     28.41 o
   3  11   6       18.52       10.23     49.09 o
  -2  12   6       51.91       40.94     34.09 o
  -1  12   6       12.80       26.29     32.37 o
   0  12   6      115.22      153.64     36.38 o
   1  12   6       14.18       23.47     28.67 o
   2  12   6       54.46       42.36     34.92 o
  -1  13   6       26.41       34.67     39.98 o
   0  13   6       43.08       33.00     27.49 o
   1  13   6       26.77       54.98     34.43 o
   1   0   7     2633.95     2720.68    221.87 o
   2   0   7     1289.35     1173.23     31.50 o
   3   0   7     2172.76     2047.87     75.08 o
   4   0   7      373.67      350.70     28.29 o
   5   0   7      146.38      130.59     34.38 o
  -5   1   7       15.52       22.62     35.84 o
  -4   1   7      564.15      596.05     28.71 o
  -3   1   7     1305.96     1368.31     56.78 o
  -2   1   7     1575.91     1401.38     72.27 o
  -1   1   7     1226.41     1254.56     27.10 o
   0   1   7       61.90       39.57     23.03 o
   1   1   7     1288.80     1314.66     78.14 o
   2   1   7     1466.23     1393.24     35.95 o
   3   1   7     1253.98     1208.00     31.76 o
   4   1   7      546.05      576.54     32.42 o
   5   1   7       13.71       19.85     37.69 o
  -5   2   7      128.88      144.99     37.75 o
  -4   2   7      351.75      395.23     31.03 o
  -3   2   7     2597.37     2537.38    129.91 o
  -2   2   7     1975.06     1909.18    121.89 o
  -1   2   7     1431.50     1455.05     66.48 o
   0   2   7      108.43      105.81     25.36 o
   1   2   7     1602.88     1523.56     70.01 o
   2   2   7     2105.94     2073.70     56.66 o
   3   2   7     2640.26     2626.01    120.24 o
   4   2   7      375.68      391.03     34.70 o
   5   2   7      127.67      130.77     39.17 o
  -5   3   7       50.65       52.57     35.89 o
  -4   3   7      356.32      401.72     35.96 o
  -3   3   7     1080.18     1067.91     34.93 o
  -2   3   7     4123.31     3970.10    144.72 o
  -1   3   7      590.56      582.54     53.55 o
   0   3   7      319.86      344.44     25.88 o
   1   3   7      609.04      597.22     45.82 o
   2   3   7     4091.97     3999.79    134.60 o
   3   3   7     1093.75     1074.63     60.23 o
   4   3   7      353.47      354.19     34.91 o
   5   3   7       48.38       83.71     40.94 o
  -5   4   7       96.52      107.11     36.84 o
  -4   4   7      362.34      375.28     28.64 o
  -3   4   7     2049.55     2241.26     34.86 o
  -2   4   7     1435.45     1407.36     86.74 o
  -1   4   7     1052.30     1145.50     46.53 o
   0   4   7       46.11       32.93     24.07 o
   1   4   7     1016.58     1004.75     93.32 o
   2   4   7     1421.73     1360.62     79.37 o
   3   4   7     2015.19     2137.29     46.95 o
   4   4   7      388.89      393.45     38.68 o
   5   4   7       98.76      112.27     45.54 o
  -4   5   7      271.25      322.20     32.32 o
  -3   5   7      792.48      818.16     36.26 o
  -2   5   7     1369.85     1530.41     97.11 o
  -1   5   7     1544.93     1834.30     97.13 o
   0   5   7      370.48      419.22     25.45 o
   1   5   7     1536.78     1573.60    118.75 o
   2   5   7     1364.92     1388.96     70.20 o
   3   5   7      829.38      812.49     34.84 o
   4   5   7      282.46      304.01     40.86 o
  -4   6   7      174.68      176.45     38.17 o
  -3   6   7     1025.36     1047.26     38.62 o
  -2   6   7      557.73      553.12     28.77 o
  -1   6   7     1139.22     1265.54     91.71 o
   0   6   7      240.06      219.96     30.02 o
   1   6   7     1097.20     1024.94     48.71 o
   2   6   7      546.03      543.17     31.33 o
   3   6   7      986.12     1049.81    110.18 o
   4   6   7      171.68      143.91     36.99 o
  -4   7   7      132.61      205.54     47.15 o
  -3   7   7      208.56      227.56     27.89 o
  -2   7   7      545.95      637.83     79.23 o
  -1   7   7      231.59      258.88     26.61 o
   0   7   7      109.59       92.28     23.10 o
   1   7   7      225.04      205.88     21.90 o
   2   7   7      538.89      545.98     27.77 o
   3   7   7      208.01      224.55     40.11 o
   4   7   7      136.84      152.21     52.18 o
  -4   8   7       29.29       68.23     48.21 o
  -3   8   7      348.70      378.04     52.20 o
  -2   8   7      264.45      295.15     33.78 o
  -1   8   7      251.97      258.37     24.73 o
   0   8   7      272.29      232.96     23.02 o
   1   8   7      256.53      243.28     22.44 o
   2   8   7      276.64      263.62     29.33 o
   3   8   7      341.36      358.98     60.59 o
   4   8   7       26.01       27.81     54.26 o
  -3   9   7       37.91       35.81     33.07 o
  -2   9   7      145.69      186.66     29.89 o
  -1   9   7       61.23       87.90     24.52 o
   0   9   7      194.26      229.32     31.89 o
   1   9   7       45.70       36.71     22.43 o
   2   9   7      152.48      147.73     27.77 o
   3   9   7       38.59       82.70     35.08 o
  -3  10   7       49.43       68.63     35.98 o
  -2  10   7      157.30      162.35     36.32 o
  -1  10   7       16.88       42.31     29.37 o
   0  10   7       54.22       46.00     25.25 o
   1  10   7       19.66       13.17     23.70 o
   2  10   7      164.19      172.81     31.57 o
   3  10   7       50.22       85.10     45.27 o
  -3  11   7       20.57        4.60     37.01 o
  -2  11   7       38.68       48.28     28.82 o
  -1  11   7       18.85       25.62     34.91 o
   0  11   7       30.36       43.54     29.90 o
   1  11   7       12.25       23.88     26.66 o
   2  11   7       39.36       30.88     33.66 o
   3  11   7       19.95       43.44     49.64 o
  -2  12   7       63.44       67.69     34.30 o
  -1  12   7       19.69       14.42     37.57 o
   0  12   7       10.45       18.23     28.18 o
   1  12   7       18.32       41.48     29.28 o
   2  12   7       66.42       39.53     35.08 o
  -1  13   7        5.24       12.81     31.36 o
   0  13   7        6.55       34.22     34.15 o
   1  13   7        6.35      -10.66     35.15 o
   0   0   8      858.13      956.66     57.24 o
   1   0   8     7431.63     7477.60    263.90 o
   2   0   8     2428.98     2342.41    174.22 o
   3   0   8      481.48      631.13     75.53 o
   4   0   8        4.77        4.78     26.38 o
   5   0   8       28.27       38.21     43.08 o
  -5   1   8        0.11       -7.69     36.22 o
  -4   1   8        8.76       45.90     31.84 o
  -3   1   8       90.70       79.06     31.55 o
  -2   1   8     6127.51     5716.23    234.31 o
  -1   1   8      414.15      412.69     22.10 o
   0   1   8    25102.96    30079.14   1289.59 o
   1   1   8      385.08      392.50     22.02 o
   2   1   8     6242.06     5890.97    163.26 o
   3   1   8       91.67       74.76     25.96 o
   4   1   8       10.88       43.64     27.43 o
   5   1   8        0.22        1.97     38.18 o
  -5   2   8       46.80       55.08     37.56 o
  -4   2   8       16.14       24.73     31.55 o
  -3   2   8      463.52      549.09     77.38 o
  -2   2   8      813.94      801.41     25.36 o
  -1   2   8    12986.05    13032.73    961.02 o
   0   2   8       93.10       87.05     20.38 o
   1   2   8    12834.80    13111.76    609.62 o
   2   2   8      764.80      755.23     27.99 o
   3   2   8      436.97      396.79     34.51 o
   4   2   8       17.24       17.94     31.00 o
   5   2   8       43.70       78.71     40.04 o
  -5   3   8        3.61       14.50     41.78 o
  -4   3   8       24.77       48.13     31.50 o
  -3   3   8       66.13       53.19     21.47 o
  -2   3   8     3258.27     3103.44     85.50 o
  -1   3   8      680.60      737.30     41.62 o
   0   3   8     7161.41     8313.28    505.62 o
   1   3   8      687.76      630.61     31.77 o
   2   3   8     3315.49     3010.94    177.10 o
   3   3   8       77.39       83.99     33.39 o
   4   3   8       25.28       59.55     35.45 o
   5   3   8        4.36       -2.33     41.03 o
  -5   4   8       38.12       41.70     37.74 o
  -4   4   8       44.10       27.55     27.92 o
  -3   4   8      822.10      806.61     50.64 o
  -2   4   8      206.88      172.40     24.06 o
  -1   4   8     8421.25     9082.73    439.36 o
   0   4   8      391.05      407.78     27.16 o
   1   4   8     8574.42     8654.10    147.60 o
   2   4   8      213.92      208.41     27.11 o
   3   4   8      789.34      777.19     34.66 o
   4   4   8       46.15       38.33     35.62 o
   5   4   8       38.96       55.52     42.92 o
  -4   5   8       63.82       73.61     29.03 o
  -3   5   8      188.67      139.56     23.89 o
  -2   5   8     1574.95     1684.87    124.81 o
  -1   5   8      129.77      148.53     20.93 o
   0   5   8     1829.75     1581.60    109.32 o
   1   5   8      146.17      161.33     20.69 o
   2   5   8     1574.75     1485.56     45.76 o
   3   5   8      216.72      226.79     39.06 o
   4   5   8       60.72       80.14     46.73 o
  -4   6   8       30.78       34.33     37.49 o
  -3   6   8      436.84      418.39     39.24 o
  -2   6   8      251.86      280.15     45.63 o
  -1   6   8     3354.15     3690.28    293.56 o
   0   6   8      453.84      499.10     33.07 o
   1   6   8     3403.24     3388.19    154.27 o
   2   6   8      256.08      231.09     25.08 o
   3   6   8      425.70      471.06     53.89 o
   4   6   8       32.51       40.67     45.94 o
  -4   7   8       31.01       37.58     33.67 o
  -3   7   8      151.89      148.92     30.84 o
  -2   7   8     1080.08     1216.47    145.35 o
  -1   7   8        6.85       -0.05     30.12 o
   0   7   8     2133.96     2040.07     31.13 o
   1   7   8        3.43       -1.69     23.09 o
   2   7   8     1044.37     1064.46     78.65 o
   3   7   8      165.01      131.69     32.44 o
   4   7   8       29.72       21.37     49.47 o
  -4   8   8       26.88       -3.76     40.19 o
  -3   8   8       35.08       40.48     31.99 o
  -2   8   8       79.46       74.12     28.56 o
  -1   8   8     1486.46     1541.01    109.76 o
   0   8   8        0.26       13.15     29.67 o
   1   8   8     1486.50     1316.38     54.78 o
   2   8   8       66.31       47.75     25.89 o
   3   8   8       36.76       41.45     33.59 o
   4   8   8       27.53       10.02     41.19 o
  -3   9   8       47.13       39.70     33.18 o
  -2   9   8      446.71      500.41     45.18 o
  -1   9   8        4.66       -0.22     26.98 o
   0   9   8     1058.01     1043.59     29.99 o
   1   9   8        2.24       -3.47     22.57 o
   2   9   8      407.33      395.77     31.29 o
   3   9   8       48.44       73.91     43.21 o
  -3  10   8       19.14       45.02     34.96 o
  -2  10   8       86.66      102.72     36.36 o
  -1  10   8      370.08      398.18     27.61 o
   0  10   8        1.92       13.85     32.41 o
   1  10   8      363.22      397.71     30.01 o
   2  10   8       72.01       69.43     29.78 o
   3  10   8       18.50       53.59     37.62 o
  -2  11   8       38.43       41.66     29.30 o
  -1  11   8       24.77       16.04     35.06 o
   0  11   8      213.63      227.08     30.44 o
   1  11   8       26.14       45.74     27.07 o
   2  11   8       31.28       11.74     34.56 o
  -2  12   8       41.00       36.00     34.85 o
  -1  12   8       74.19       94.08     32.93 o
   0  12   8        0.35        6.12     28.58 o
   1  12   8       72.48       94.31     29.67 o
   2  12   8       38.45       48.79     38.27 o
  -1  13   8       12.83        7.67     28.81 o
   0  13   8       53.28       83.12     39.86 o
   1  13   8       14.25       16.43     28.78 o
   1   0   9     2213.84     2273.68    102.79 o
   2   0   9     6483.81     6577.50     85.55 o
   3   0   9     2978.49     3037.17    125.14 o
   4   0   9      213.39      217.56     27.38 o
   5   0   9      272.74      222.21     29.68 o
  -5   1   9       18.71        3.24     31.40 o
  -4   1   9      848.49      846.69     42.41 o
  -3   1   9      642.77      663.96     43.56 o
  -2   1   9     2504.24     2501.49     52.13 o
  -1   1   9     1969.88     1980.60     77.26 o
   0   1   9       16.22       23.97     28.09 o
   1   1   9     1940.09     2001.56     82.80 o
   2   1   9     2465.33     2381.12    116.36 o
   3   1   9      632.20      645.06     54.58 o
   4   1   9      851.18      846.39     38.87 o
   5   1   9       21.58       16.36     39.72 o
  -5   2   9      163.15      148.27     33.39 o
  -4   2   9      183.20      190.78     26.65 o
  -3   2   9     2115.67     2237.88     74.07 o
  -2   2   9     2562.94     2629.60     47.30 o
  -1   2   9     2127.61     2097.57     87.47 o
   0   2   9      731.30      712.48     55.81 o
   1   2   9     2104.38     2083.67     38.20 o
   2   2   9     2570.38     2744.38    105.07 o
   3   2   9     2037.18     1918.14    193.18 o
   4   2   9      196.38      184.72     29.16 o
   5   2   9      161.47      155.56     40.16 o
  -5   3   9       21.67       20.02     32.78 o
  -4   3   9      701.40      774.28     36.36 o
  -3   3   9      574.43      581.14     28.52 o
  -2   3   9     2577.74     2530.53    110.28 o
  -1   3   9      833.02      807.70     37.52 o
   0   3   9       14.73       -0.57     24.03 o
   1   3   9      846.05      785.76     51.18 o
   2   3   9     2592.07     2419.07    124.21 o
   3   3   9      536.84      511.43     34.56 o
   4   3   9      694.20      715.23     44.66 o
   5   3   9       24.37       31.75     35.78 o
  -5   4   9       70.96      104.09     43.66 o
  -4   4   9       56.13       55.38     36.74 o
  -3   4   9      620.89      670.57     29.86 o
  -2   4   9     1100.15     1073.86     42.24 o
  -1   4   9     1330.05     1351.08     30.40 o
   0   4   9        6.79       -1.74     24.49 o
   1   4   9     1357.30     1323.86     41.64 o
   2   4   9     1126.18     1120.74     99.91 o
   3   4   9      533.95      551.35     40.15 o
   4   4   9       57.59       73.47     41.72 o
   5   4   9       70.20       90.10     46.84 o
  -4   5   9      432.63      439.09     34.05 o
  -3   5   9      416.07      441.67     30.83 o
  -2   5   9     1092.39     1042.71     25.52 o
  -1   5   9      434.99      444.75     33.36 o
   0   5   9        3.51       12.67     24.48 o
   1   5   9      424.60      472.91     26.74 o
   2   5   9     1089.44     1058.69     85.87 o
   3   5   9      409.69      451.48     39.41 o
   4   5   9      425.89      438.27     44.32 o
  -4   6   9       35.65       65.16     38.10 o
  -3   6   9      156.66      168.43     30.27 o
  -2   6   9      650.81      578.48     41.92 o
  -1   6   9      576.98      563.37     47.86 o
   0   6   9       33.57       19.70     22.59 o
   1   6   9      575.24      505.33     44.01 o
   2   6   9      683.34      588.40     38.27 o
   3   6   9      185.09      198.51     39.24 o
   4   6   9       35.77       48.79     42.27 o
  -4   7   9      173.11      237.70     34.70 o
  -3   7   9      136.24      145.64     31.08 o
  -2   7   9      874.28      897.14     43.26 o
  -1   7   9      553.38      574.43     41.36 o
   0   7   9        0.16       13.82     22.85 o
   1   7   9      558.24      538.11     29.56 o
   2   7   9      859.71      862.63     58.90 o
   3   7   9      143.08      141.15     32.16 o
   4   7   9      172.89      157.25     37.79 o
  -4   8   9       41.37       83.62     31.42 o
  -3   8   9      198.89      199.54     34.17 o
  -2   8   9      186.27      219.16     36.02 o
  -1   8   9      343.47      340.40     35.93 o
   0   8   9      254.75      228.78     24.08 o
   1   8   9      357.28      309.39     23.67 o
   2   8   9      192.17      198.71     27.07 o
   3   8   9      213.33      218.98     35.14 o
   4   8   9       37.68       24.02     47.73 o
  -3   9   9       75.38       85.48     39.75 o
  -2   9   9      348.57      335.69     28.01 o
  -1   9   9      383.55      383.84     28.49 o
   0   9   9        1.96       20.48     24.80 o
   1   9   9      398.60      347.98     28.61 o
   2   9   9      360.23      360.01     28.93 o
   3   9   9       71.49       46.43     38.02 o
  -3  10   9       69.68       95.73     35.63 o
  -2  10   9      109.87      106.23     31.98 o
  -1  10   9      109.18      104.81     34.50 o
   0  10   9      232.20      241.76     24.15 o
   1  10   9      118.23      112.40     26.75 o
   2  10   9      118.84      123.17     33.04 o
   3  10   9       64.33       60.46     46.63 o
  -2  11   9       21.96        0.94     34.33 o
  -1  11   9      164.93      154.03     28.04 o
   0  11   9        9.85       29.88     30.11 o
   1  11   9      164.39      138.79     28.01 o
   2  11   9       27.51       31.33     30.93 o
  -2  12   9       22.01       11.64     35.10 o
  -1  12   9       24.59       22.88     33.22 o
   0  12   9       53.56       42.08     28.57 o
   1  12   9       24.32       24.03     30.03 o
   2  12   9       25.13       43.58     32.03 o
   0  13   9        0.49       24.07     35.19 o
   0   0  10     8494.62     9839.54     95.74 o
   1   0  10     4627.60     4765.29    107.59 o
   2   0  10      912.86      800.80    121.29 o
   3   0  10      244.81      219.76     31.41 o
   4   0  10        0.85        9.23     30.49 o
   5   0  10        0.05       -3.80     35.56 o
  -5   1  10       77.31       71.64     33.63 o
  -4   1  10        5.95       15.10     30.70 o
  -3   1  10      190.06      262.37    110.26 o
  -2   1  10     1677.23     1609.40     26.61 o
  -1   1  10    14878.37    15275.14    107.11 o
   0   1  10     7124.76     7775.83    261.27 o
   1   1  10    14746.26    16219.02    398.73 o
   2   1  10     1717.26     1705.45     31.63 o
   3   1  10      199.26      216.46     44.60 o
   4   1  10        5.82       -2.44     31.49 o
   5   1  10       77.44       40.89     40.65 o
  -5   2  10        1.54        4.67     34.85 o
  -4   2  10        7.43       -3.76     31.98 o
  -3   2  10       30.47       24.42     24.35 o
  -2   2  10     1140.31     1039.46     59.50 o
  -1   2  10     2691.04     2885.30    114.18 o
   0   2  10    11250.88    11785.08    763.62 o
   1   2  10     2704.01     2685.68     36.27 o
   2   2  10     1240.40     1165.50     56.34 o
   3   2  10       44.98       53.26     27.64 o
   4   2  10        5.41       15.13     34.78 o
   5   2  10        1.89        7.14     39.92 o
  -5   3  10       45.81       34.86     31.19 o
  -4   3  10        0.58        8.90     29.23 o
  -3   3  10      259.24      293.61     31.91 o
  -2   3  10     1059.00     1072.45     42.74 o
  -1   3  10     6652.82     6735.31    153.54 o
   0   3  10     2695.84     2897.39    123.44 o
   1   3  10     6423.98     6607.66     98.19 o
   2   3  10     1020.80      986.23     33.43 o
   3   3  10      257.62      271.11     30.11 o
   4   3  10        0.67        1.70     32.05 o
   5   3  10       45.44       56.42     35.28 o
  -4   4  10       23.77       29.59     31.95 o
  -3   4  10      110.23       86.02     29.03 o
  -2   4  10     1621.61     1622.34     44.88 o
  -1   4  10      764.32      741.19     34.41 o
   0   4  10     9748.26    10543.35    811.40 o
   1   4  10      727.66      701.26     41.56 o
   2   4  10     1641.35     1693.75     37.71 o
   3   4  10       86.51       98.62     29.32 o
   4   4  10       24.10       48.41     49.16 o
  -4   5  10        6.13       14.26     29.74 o
  -3   5  10       29.06       25.19     26.36 o
  -2   5  10      506.22      523.38     24.96 o
  -1   5  10     4668.37     4851.84    229.54 o
   0   5  10      614.43      590.50     69.48 o
   1   5  10     4588.52     4720.46     55.36 o
   2   5  10      471.48      435.67     25.26 o
   3   5  10       26.46       29.75     25.37 o
   4   5  10        5.52       19.84     43.63 o
  -4   6  10       28.04       25.38     29.98 o
  -3   6  10       45.84       44.46     30.10 o
  -2   6  10      811.95      832.83     32.73 o
  -1   6  10      589.31      630.31     41.79 o
   0   6  10     3627.23     3364.51     64.05 o
   1   6  10      545.21      534.71     24.83 o
   2   6  10      811.16      726.78     35.35 o
   3   6  10       33.10       31.55     39.27 o
   4   6  10       30.57       24.10     48.02 o
  -4   7  10       31.69       18.94     39.87 o
  -3   7  10      127.88      157.52     27.79 o
  -2   7  10      172.12      207.02     22.10 o
  -1   7  10     1414.37     1435.01     96.57 o
   0   7  10      661.72      695.82     55.34 o
   1   7  10     1444.55     1354.02     87.71 o
   2   7  10      162.52      141.89     30.26 o
   3   7  10      126.02      123.08     33.28 o
   4   7  10       29.10       21.00     48.91 o
  -4   8  10        2.21        4.71     31.75 o
  -3   8  10       52.56       54.75     29.73 o
  -2   8  10      164.58      197.02     26.02 o
  -1   8  10      429.26      487.87     26.37 o
   0   8  10     1225.11     1171.03     24.91 o
   1   8  10      423.71      410.00     23.75 o
   2   8  10      173.66      151.64     26.82 o
   3   8  10       54.83       46.48     42.36 o
   4   8  10        2.44       -7.37     41.86 o
  -3   9  10      109.67       88.42     27.93 o
  -2   9  10      203.23      219.70     40.72 o
  -1   9  10      325.38      331.21     24.33 o
   0   9  10      250.11      244.58     28.95 o
   1   9  10      329.51      314.91     26.71 o
   2   9  10      195.30      212.02     30.87 o
   3   9  10      111.06      127.69     44.91 o
  -3  10  10       41.25       55.12     31.98 o
  -2  10  10       73.06       81.15     28.64 o
  -1  10  10      101.91      156.58     34.91 o
   0  10  10      436.38      455.60     23.69 o
   1  10  10      105.23       95.53     24.94 o
   2  10  10       76.97       86.12     25.86 o
   3  10  10       43.78       32.74     46.76 o
  -2  11  10       52.88       56.27     33.83 o
  -1  11  10      191.29      187.15     28.49 o
   0  11  10       19.91       52.24     30.96 o
   1  11  10      184.66      165.13     24.68 o
   2  11  10       55.60       48.95     34.31 o
  -1  12  10        9.39       26.26     33.82 o
   0  12  10       85.86      101.14     26.62 o
   1  12  10        8.22       31.14     33.98 o
   1   0  11       75.70       76.28     25.12 o
   2   0  11     4934.06     4703.43    264.72 o
   3   0  11        1.83       -6.25     22.07 o
   4   0  11      600.58      687.48     33.04 o
   5   0  11        1.99       15.97     36.24 o
  -5   1  11      111.28      123.39     31.75 o
  -4   1  11       46.85       55.99     30.87 o
  -3   1  11     2493.05     2626.67     67.17 o
  -2   1  11      104.27       97.41     19.42 o
  -1   1  11      196.03      113.57     29.62 o
   0   1  11      110.14       97.90     34.79 o
   1   1  11      164.82       81.51     34.91 o
   2   1  11      113.88      109.79     25.04 o
   3   1  11     2531.10     2511.91     69.00 o
   4   1  11       46.83       60.89     30.86 o
   5   1  11      112.09      120.41     33.32 o
  -5   2  11        0.10        7.78     35.40 o
  -4   2  11      680.78      759.30     35.12 o
  -3   2  11      181.12      183.60     25.58 o
  -2   2  11     2429.52     2502.61     73.69 o
  -1   2  11      191.51      214.36     25.51 o
   0   2  11       34.18       -6.34     34.82 o
   1   2  11      215.47      215.42     29.29 o
   2   2  11     2572.36     2385.40    117.64 o
   3   2  11      162.78      152.41     31.03 o
   4   2  11      682.38      705.92     39.93 o
   5   2  11        0.15       -9.88     41.36 o
  -4   3  11       31.83       20.67     32.96 o
  -3   3  11     2056.65     2129.93     33.20 o
  -2   3  11      105.59      100.44     23.54 o
  -1   3  11     1794.78     1759.69     28.78 o
   0   3  11      114.38      130.58     21.12 o
   1   3  11     1712.52     1667.58     65.01 o
   2   3  11      108.82       75.47     30.42 o
   3   3  11     2166.19     2047.23    137.28 o
   4   3  11       33.39       26.41     38.06 o
  -4   4  11      478.25      480.76     30.81 o
  -3   4  11        1.66       -5.70     22.41 o
  -2   4  11     2162.66     2204.87    104.00 o
  -1   4  11      647.83      629.39     36.66 o
   0   4  11       10.19       15.30     22.36 o
   1   4  11      692.97      710.79     25.08 o
   2   4  11     2212.88     2250.35    101.74 o
   3   4  11        2.84       13.89     34.16 o
   4   4  11      478.34      545.50     45.11 o
  -4   5  11       13.20        6.37     38.93 o
  -3   5  11     1455.65     1482.32     96.57 o
  -2   5  11      545.07      524.66     24.26 o
  -1   5  11     1126.38     1176.43     55.50 o
   0   5  11     1176.21     1248.60     27.57 o
   1   5  11     1095.81     1105.05     33.34 o
   2   5  11      533.69      521.73     29.88 o
   3   5  11     1520.46     1527.54     75.45 o
   4   5  11       12.90       16.91     44.52 o
  -4   6  11      178.38      252.28     39.63 o
  -3   6  11       12.00        2.02     25.01 o
  -2   6  11     1461.26     1541.35     57.57 o
  -1   6  11      433.03      463.07     34.55 o
   0   6  11        0.72       11.97     20.84 o
   1   6  11      477.50      491.55     39.47 o
   2   6  11     1450.70     1529.76     67.22 o
   3   6  11       14.49       22.14     35.17 o
   4   6  11      176.13      186.23     39.99 o
  -4   7  11        4.06        7.25     31.12 o
  -3   7  11      472.90      476.22     28.72 o
  -2   7  11      184.81      172.39     25.96 o
  -1   7  11      174.81      199.19     24.42 o
   0   7  11      552.49      641.45     44.30 o
   1   7  11      171.26      137.54     29.55 o
   2   7  11      186.45      171.07     30.62 o
   3   7  11      479.75      517.55     42.68 o
   4   7  11        3.10        6.02     37.47 o
  -3   8  11        9.67       11.16     24.33 o
  -2   8  11      299.42      329.04     30.11 o
  -1   8  11      271.88      246.70     23.53 o
   0   8  11       21.41       35.53     21.98 o
   1   8  11      275.44      265.29     25.93 o
   2   8  11      263.79      260.36     31.34 o
   3   8  11       12.07       -8.38     34.91 o
  -3   9  11      163.59      197.57     28.46 o
  -2   9  11        6.08       36.71     30.60 o
  -1   9  11       38.21       40.97     23.41 o
   0   9  11      119.44       82.78     21.68 o
   1   9  11       34.62       44.02     22.09 o
   2   9  11        8.43       24.49     31.53 o
   3   9  11      170.05      176.98     37.60 o
  -3  10  11        1.47       37.83     36.89 o
  -2  10  11      133.20      185.34     27.19 o
  -1  10  11      127.77      135.22     22.11 o
   0  10  11       40.95       54.76     24.61 o
   1  10  11      124.45      104.33     23.13 o
   2  10  11      117.57      143.18     33.87 o
   3  10  11        2.32       -0.72     38.71 o
  -2  11  11        1.71       15.05     27.48 o
  -1  11  11       11.99       43.80     28.96 o
   0  11  11       37.11       20.88     25.73 o
   1  11  11       12.28        1.10     25.52 o
   2  11  11        0.88       -6.09     35.90 o
  -1  12  11       10.72        1.53     25.55 o
   0  12  11       18.51      -10.06     33.04 o
   1  12  11       10.66       19.11     34.02 o
   0   0  12     5489.05     5244.11    143.10 o
   1   0  12     2785.07     2786.66     70.58 o
   2   0  12      883.11      849.69     41.88 o
   3   0  12      323.47      271.25     45.05 o
   4   0  12       20.09       31.74     31.30 o
   5   0  12       22.65       25.48     33.39 o
  -5   1  12       10.08       14.34     35.22 o
  -4   1  12       14.14       13.03     31.21 o
  -3   1  12       67.49       57.24     28.19 o
  -2   1  12      873.30      854.69     36.25 o
  -1   1  12     3809.39     3713.48     92.36 o
   0   1  12     4606.22     4379.00    120.07 o
   1   1  12     3814.14     3651.57     37.86 o
   2   1  12      827.85      803.38     37.75 o
   3   1  12       48.67       40.39     24.06 o
   4   1  12       15.04       -2.96     35.41 o
   5   1  12       11.27       21.50     38.20 o
  -4   2  12        2.57       21.96     29.59 o
  -3   2  12       97.06       43.14     35.83 o
  -2   2  12     1486.94     1515.30     70.99 o
  -1   2  12     2506.25     2412.06     56.37 o
   0   2  12     6473.03     6330.94    149.67 o
   1   2  12     2503.23     2345.89     56.58 o
   2   2  12     1420.57     1341.31     45.93 o
   3   2  12       98.83       69.52     31.39 o
   4   2  12        2.55      -19.76     32.41 o
  -4   3  12        8.99       35.95     27.01 o
  -3   3  12      128.37      122.61     27.07 o
  -2   3  12     1320.20     1346.32     63.59 o
  -1   3  12     2981.44     3020.65    113.28 o
   0   3  12     2647.84     2513.55     49.45 o
   1   3  12     2966.76     2802.44     36.15 o
   2   3  12     1284.17     1280.95     34.63 o
   3   3  12      122.08      111.73     35.04 o
   4   3  12       11.86      -16.30     38.00 o
  -4   4  12       11.59        3.53     32.70 o
  -3   4  12      245.49      238.52     26.76 o
  -2   4  12     1746.93     1759.24     43.24 o
  -1   4  12      722.09      751.09     23.38 o
   0   4  12     5832.73     5657.15     81.33 o
   1   4  12      764.46      777.82     28.29 o
   2   4  12     1802.87     1687.84     50.31 o
   3   4  12      260.31      265.59     34.04 o
   4   4  12       12.78       17.01     43.73 o
  -4   5  12       10.23        1.21     39.20 o
  -3   5  12       39.71       40.74     27.04 o
  -2   5  12      967.10      994.66     39.18 o
  -1   5  12     2853.97     2852.55     79.20 o
   0   5  12     1470.40     1406.87     64.10 o
   1   5  12     2834.49     2829.40     35.63 o
   2   5  12      922.93      889.26     49.93 o
   3   5  12       40.83       41.38     30.51 o
   4   5  12        9.56       14.18     36.87 o
  -4   6  12        7.90       -2.44     40.42 o
  -3   6  12      156.34      127.89     28.15 o
  -2   6  12      724.96      802.98     38.13 o
  -1   6  12      345.52      346.82     22.94 o
   0   6  12     2233.87     2304.17    116.78 o
   1   6  12      361.63      315.71     27.42 o
   2   6  12      756.63      738.28     30.17 o
   3   6  12      155.29      145.03     35.15 o
   4   6  12        8.83        4.64     45.96 o
  -4   7  12       38.31       33.50     29.61 o
  -3   7  12       53.78       32.82     28.14 o
  -2   7  12      376.22      375.18     29.88 o
  -1   7  12      939.99     1023.61     50.13 o
   0   7  12      908.28      819.05     22.92 o
   1   7  12      942.62      879.88     25.74 o
   2   7  12      345.70      335.50     27.46 o
   3   7  12       51.63       25.42     30.40 o
   4   7  12       38.79       52.02     47.61 o
  -3   8  12       39.35       44.45     29.42 o
  -2   8  12       91.75       93.51     24.63 o
  -1   8  12      447.36      436.52     26.52 o
   0   8  12      530.13      546.44     26.76 o
   1   8  12      424.49      418.73     26.53 o
   2   8  12      108.96      120.92     26.64 o
   3   8  12       34.61       34.70     38.94 o
  -3   9  12       17.62       22.78     31.01 o
  -2   9  12      133.07      159.11     23.65 o
  -1   9  12      132.09      156.05     29.74 o
   0   9  12      253.83      250.40     22.17 o
   1   9  12      137.44      186.42     29.19 o
   2   9  12      135.15      143.19     28.10 o
   3   9  12       14.78       12.19     37.30 o
  -3  10  12       17.57       11.44     27.58 o
  -2  10  12       30.16       18.09     28.25 o
  -1  10  12      129.56      114.36     25.82 o
   0  10  12      230.19      253.06     28.31 o
   1  10  12      115.86      112.46     27.81 o
   2  10  12       36.37       43.52     32.89 o
   3  10  12       14.97       13.74     39.54 o
  -2  11  12       36.51       44.65     30.71 o
  -1  11  12       41.40       66.60     33.06 o
   0  11  12       39.23       39.63     28.88 o
   1  11  12       44.96       60.39     26.24 o
   2  11  12       37.14       37.67     30.89 o
  -1  12  12       19.29       30.74     28.27 o
   0  12  12       44.29       49.38     30.51 o
   1  12  12       18.26       42.41     34.64 o
   1   0  13     1323.73     1338.06     28.46 o
   2   0  13      143.19      134.18     23.63 o
   3   0  13     1666.22     1614.41     70.32 o
   4   0  13      180.11      123.60     26.37 o
  -4   1  13      686.38      648.80     64.80 o
  -3   1  13       40.21       23.30     28.34 o
  -2   1  13     2112.55     2049.46     99.39 o
  -1   1  13      246.31      225.40     21.47 o
   0   1  13      128.02      102.90     23.54 o
   1   1  13      262.61      239.81     23.32 o
   2   1  13     2083.66     2045.64     75.92 o
   3   1  13       30.37       48.74     31.88 o
   4   1  13      670.54      697.97     38.40 o
  -4   2  13      140.17      122.12     24.95 o
  -3   2  13     1660.50     1621.18     75.37 o
  -2   2  13       34.28       21.05     24.01 o
  -1   2  13      884.81      841.12     26.44 o
   0   2  13      828.10      840.63     24.44 o
   1   2  13      893.27      829.86     27.35 o
   2   2  13       31.73       53.19     25.80 o
   3   2  13     1653.96     1702.35     92.77 o
   4   2  13      139.12      117.96     36.84 o
  -4   3  13      501.21      521.76     26.74 o
  -3   3  13       20.34       15.95     21.84 o
  -2   3  13     1318.46     1304.86     58.22 o
  -1   3  13      230.55      216.38     21.38 o
   0   3  13      249.63      240.60     26.85 o
   1   3  13      226.39      199.84     23.51 o
   2   3  13     1279.90     1244.12     33.40 o
   3   3  13       19.85       20.42     34.20 o
   4   3  13      480.75      496.59     40.93 o
  -4   4  13       48.22       42.38     33.61 o
  -3   4  13      983.82      965.56     45.43 o
  -2   4  13       23.19       19.35     22.20 o
  -1   4  13      439.46      431.05     28.49 o
   0   4  13      264.24      260.06     26.57 o
   1   4  13      423.14      405.62     27.24 o
   2   4  13       16.11        1.63     26.77 o
   3   4  13      977.43      978.04     38.65 o
   4   4  13       50.53       45.51     34.64 o
  -4   5  13      315.36      328.80     31.25 o
  -3   5  13       75.09       75.78     27.58 o
  -2   5  13      113.37      132.17     22.53 o
  -1   5  13       63.26       47.13     26.72 o
   0   5  13      290.87      302.49     24.18 o
   1   5  13       55.63       63.39     23.70 o
   2   5  13      106.14      114.91     27.34 o
   3   5  13       73.68       83.76     26.14 o
   4   5  13      313.32      324.33     63.00 o
  -4   6  13       28.06       34.62     31.98 o
  -3   6  13      616.06      664.61     28.80 o
  -2   6  13       60.14       77.19     25.17 o
  -1   6  13      257.65      282.78     25.00 o
   0   6  13       70.25       76.90     22.05 o
   1   6  13      255.77      236.69     24.53 o
   2   6  13       65.31       68.36     31.81 o
   3   6  13      594.54      605.20     32.32 o
   4   6  13       28.07       13.17     38.75 o
  -4   7  13      111.51      131.87     30.93 o
  -3   7  13       10.34       22.57     26.36 o
  -2   7  13      238.68      240.99     21.33 o
  -1   7  13       53.51       72.96     24.83 o
   0   7  13       75.41       94.12     23.00 o
   1   7  13       48.38       34.12     25.68 o
   2   7  13      270.54      269.72     24.31 o
   3   7  13        9.12       23.77     29.86 o
   4   7  13      116.11      124.61     40.05 o
  -3   8  13      341.27      375.28     30.86 o
  -2   8  13       84.52       89.16     26.68 o
  -1   8  13      125.05      128.88     23.48 o
   0   8  13      152.95      121.75     25.35 o
   1   8  13      124.53      119.86     26.03 o
   2   8  13       93.53       78.74     24.29 o
   3   8  13      334.02      310.75     30.31 o
  -3   9  13       25.88       35.59     31.57 o
  -2   9  13      220.72      249.37     38.65 o
  -1   9  13       19.14       33.68     24.16 o
   0   9  13        1.54       18.02     22.18 o
   1   9  13       14.93       16.85     21.88 o
   2   9  13      234.13      217.09     32.72 o
   3   9  13       28.98       12.13     41.16 o
  -2  10  13       21.64       13.20     30.38 o
  -1  10  13       44.51       61.75     31.92 o
   0  10  13      201.28      197.12     23.93 o
   1  10  13       45.97       54.82     26.03 o
   2  10  13       23.62       13.56     29.71 o
  -2  11  13       35.03       50.16     29.09 o
  -1  11  13       24.87       22.36     26.95 o
   0  11  13        2.18        7.91     26.78 o
   1  11  13       25.01       18.76     32.95 o
   2  11  13       35.15       17.44     31.45 o
   0  12  13       79.19       50.00     31.34 o
   0   0  14     3769.27     3693.42     59.22 o
   1   0  14     4772.87     4613.07    155.33 o
   2   0  14       61.53      103.59     26.59 o
   3   0  14      662.77      649.16     31.43 o
   4   0  14       33.48       32.91     31.73 o
  -4   1  14        8.46        2.84     29.29 o
  -3   1  14       80.08       32.85     28.75 o
  -2   1  14     1945.68     2007.43     97.50 o
  -1   1  14      179.91      187.37     18.49 o
   0   1  14    11612.67    11536.64     93.60 o
   1   1  14      168.51      159.57     20.88 o
   2   1  14     1948.15     1934.97    107.28 o
   3   1  14       83.85       75.40     25.30 o
   4   1  14        7.75       28.14     36.44 o
  -4   2  14       30.22       28.09     26.81 o
  -3   2  14      248.56      254.66     27.70 o
  -2   2  14      123.90      135.74     27.64 o
  -1   2  14     5829.37     5823.53    109.19 o
   0   2  14     1410.49     1461.10     32.90 o
   1   2  14     5892.57     5802.27    174.08 o
   2   2  14      118.98      142.18     26.18 o
   3   2  14      252.09      255.04     28.90 o
   4   2  14       28.92       22.49     38.78 o
  -4   3  14       17.20       14.35     30.89 o
  -3   3  14       82.40       85.09     26.73 o
  -2   3  14      544.00      571.42     28.33 o
  -1   3  14      519.10      527.67     23.18 o
   0   3  14     5888.60     5742.10    210.50 o
   1   3  14      497.96      473.70     22.60 o
   2   3  14      512.10      543.41     32.27 o
   3   3  14       91.72       83.39     28.69 o
   4   3  14       16.77        6.13     33.65 o
  -4   4  14       64.07       72.08     32.12 o
  -3   4  14      112.26      110.32     27.13 o
  -2   4  14      160.58      168.39     25.10 o
  -1   4  14     3317.97     3300.91    142.43 o
   0   4  14      500.57      512.46     24.67 o
   1   4  14     3322.61     3321.86     90.05 o
   2   4  14      134.09      139.71     22.49 o
   3   4  14      112.10      127.09     30.41 o
   4   4  14       61.01       37.81     34.52 o
  -4   5  14        0.79       -6.62     28.40 o
  -3   5  14       45.47       25.72     23.64 o
  -2   5  14       71.40       67.86     32.18 o
  -1   5  14      562.59      538.83     28.16 o
   0   5  14     3274.12     3225.62     50.05 o
   1   5  14      545.92      561.32     32.27 o
   2   5  14       47.13       43.67     27.11 o
   3   5  14       54.82       87.55     36.98 o
   4   5  14        0.91       -9.73     46.42 o
  -4   6  14       22.95       39.18     29.82 o
  -3   6  14       42.81       54.94     28.26 o
  -2   6  14       99.55      101.43     22.05 o
  -1   6  14     1230.03     1261.67     44.40 o
   0   6  14      233.04      227.25     27.72 o
   1   6  14     1215.92     1161.96     36.29 o
   2   6  14      102.50       80.54     25.25 o
   3   6  14       41.34       50.82     33.29 o
   4   6  14       22.62       20.59     47.86 o
  -3   7  14       37.93       24.83     25.11 o
  -2   7  14      133.07      195.58     29.90 o
  -1   7  14      186.85      177.58     23.49 o
   0   7  14     1938.52     1848.54     68.89 o
   1   7  14      188.97      172.60     23.63 o
   2   7  14      128.21      145.79     26.50 o
   3   7  14       40.31       39.91     30.86 o
  -3   8  14       10.26       27.38     30.82 o
  -2   8  14       69.32       85.15     25.23 o
  -1   8  14      719.57      751.78     30.62 o
   0   8  14       89.18       91.95     25.43 o
   1   8  14      719.48      704.79     25.77 o
   2   8  14       77.77       67.01     30.80 o
   3   8  14        7.09       -2.94     37.88 o
  -3   9  14        7.42       24.99     27.02 o
  -2   9  14      148.18      161.51     24.67 o
  -1   9  14       96.43       91.47     27.43 o
   0   9  14      588.79      561.16     23.98 o
   1   9  14      102.87       95.32     30.52 o
   2   9  14      142.14      144.27     30.08 o
   3   9  14        8.02       28.08     34.47 o
  -2  10  14       16.87       35.31     25.66 o
  -1  10  14      178.44      194.65     24.95 o
   0  10  14       73.28       96.88     32.02 o
   1  10  14      183.26      181.34     26.56 o
   2  10  14       18.60       41.23     30.25 o
  -1  11  14       30.04       35.05     29.52 o
   0  11  14       86.06      115.36     29.64 o
   1  11  14       31.36       32.90     27.52 o
   1   0  15      969.73      992.03     24.38 o
   2   0  15     1177.29     1141.43     25.95 o
   3   0  15      778.23      788.04     35.51 o
   4   0  15      220.14      254.90     33.60 o
  -4   1  15      228.91      201.49     30.92 o
  -3   1  15      592.03      594.54     47.81 o
  -2   1  15      453.52      449.21     25.65 o
  -1   1  15      515.12      463.87     25.10 o
   0   1  15       12.59      -28.85     23.35 o
   1   1  15      522.00      501.36     24.20 o
   2   1  15      444.62      421.62     28.85 o
   3   1  15      638.87      687.31     35.26 o
   4   1  15      240.32      234.97     38.53 o
  -4   2  15      244.47      233.39     25.90 o
  -3   2  15      629.32      672.87     36.28 o
  -2   2  15     1070.82     1117.36     26.31 o
  -1   2  15      345.93      357.23     24.77 o
   0   2  15       40.39       35.18     22.69 o
   1   2  15      323.26      284.00     22.19 o
   2   2  15     1033.94     1013.40     55.36 o
   3   2  15      627.67      603.86     35.63 o
   4   2  15      251.91      252.53     33.14 o
  -4   3  15      107.48      137.74     34.34 o
  -3   3  15      458.57      452.60     28.15 o
  -2   3  15      838.22      817.89     23.63 o
  -1   3  15      477.14      464.33     35.87 o
   0   3  15        9.08        6.69     19.23 o
   1   3  15      508.32      476.10     23.52 o
   2   3  15      824.05      863.66     30.42 o
   3   3  15      482.58      462.19     31.07 o
   4   3  15      116.34      117.22     33.19 o
  -4   4  15      212.20      244.01     32.50 o
  -3   4  15      283.22      297.20     26.43 o
  -2   4  15     1046.85     1012.99     47.28 o
  -1   4  15      294.20      290.98     21.03 o
   0   4  15      141.50      130.98     21.86 o
   1   4  15      334.34      328.36     37.22 o
   2   4  15     1081.24     1100.18     42.62 o
   3   4  15      270.74      260.45     27.56 o
   4   4  15      218.75      245.35     42.75 o
  -4   5  15       80.39      113.54     36.79 o
  -3   5  15      436.76      423.91     25.44 o
  -2   5  15      284.33      290.36     24.16 o
  -1   5  15      518.64      507.35     32.69 o
   0   5  15       44.04       65.60     23.61 o
   1   5  15      526.19      524.13     28.72 o
   2   5  15      268.31      283.31     29.22 o
   3   5  15      425.99      458.35     38.99 o
   4   5  15       80.84       75.09     35.36 o
  -4   6  15      127.69      151.70     30.57 o
  -3   6  15       97.91       88.55     26.76 o
  -2   6  15      539.04      519.52     27.55 o
  -1   6  15      314.79      333.72     33.03 o
   0   6  15      161.22      157.77     25.29 o
   1   6  15      341.21      369.62     28.88 o
   2   6  15      562.61      550.10     35.65 o
   3   6  15       96.15      105.25     37.54 o
   4   6  15      132.85      115.90     40.87 o
  -3   7  15      121.54      140.29     30.63 o
  -2   7  15      134.84      141.93     24.83 o
  -1   7  15      343.20      366.61     22.88 o
   0   7  15       75.81       68.71     21.52 o
   1   7  15      324.26      317.05     29.39 o
   2   7  15      124.88      150.80     24.48 o
   3   7  15      117.04      108.87     28.56 o
  -3   8  15       60.62       52.88     28.22 o
  -2   8  15      118.44      125.83     28.49 o
  -1   8  15       81.53       70.02     22.24 o
   0   8  15      154.37      150.41     30.74 o
   1   8  15       85.83       91.28     22.39 o
   2   8  15      111.53       86.54     27.99 o
   3   8  15       54.99       47.92     32.75 o
  -3   9  15       27.61       45.12     29.65 o
  -2   9  15       49.87       54.21     29.86 o
  -1   9  15      103.60      106.86     25.39 o
   0   9  15       72.44       77.12     30.27 o
   1   9  15       95.70      115.79     25.66 o
   2   9  15       47.17       45.65     29.57 o
   3   9  15       24.26       27.06     34.76 o
  -2  10  15       62.51       60.47     34.48 o
  -1  10  15       10.05       12.53     28.94 o
   0  10  15       49.63       39.14     25.96 o
   1  10  15        8.75        2.94     26.66 o
   2  10  15       60.38       49.40     35.09 o
  -1  11  15       60.06       85.11     28.09 o
   0  11  15       11.19       19.37     27.45 o
   1  11  15       59.07       81.68     30.55 o
   0   0  16     3378.07     3313.11     67.04 o
   1   0  16       40.45       40.55     21.15 o
   2   0  16     1418.22     1358.15     55.85 o
   3   0  16        0.09       17.68     29.19 o
   4   0  16       29.92       32.90     32.70 o
  -4   1  16        8.42       49.95     33.49 o
  -3   1  16        2.78        6.25     22.53 o
  -2   1  16       85.03      102.57     27.43 o
  -1   1  16     3697.10     3876.03     92.85 o
   0   1  16      178.94      141.96     30.33 o
   1   1  16     3723.84     3807.73    159.95 o
   2   1  16       90.78       95.03     24.37 o
   3   1  16        0.27       -5.50     26.17 o
   4   1  16        6.84        7.77     37.76 o
  -4   2  16       16.78        2.79     28.07 o
  -3   2  16        1.99      -10.84     27.23 o
  -2   2  16     1088.54     1103.69     26.47 o
  -1   2  16       59.64       65.19     24.14 o
   0   2  16     3104.72     2963.35     34.18 o
   1   2  16       65.73       44.42     23.94 o
   2   2  16     1110.39     1142.06     31.58 o
   3   2  16        3.68      -13.94     25.89 o
   4   2  16       18.98       25.59     38.41 o
  -4   3  16       21.90       30.39     31.89 o
  -3   3  16      112.17      138.88     27.88 o
  -2   3  16      331.85      324.16     26.20 o
  -1   3  16     3454.21     3515.13    113.09 o
   0   3  16       43.01       59.51     18.43 o
   1   3  16     3537.29     3661.34    145.33 o
   2   3  16      333.86      303.10     39.90 o
   3   3  16      103.85       95.22     29.52 o
   4   3  16       19.59       12.28     34.76 o
  -4   4  16        4.62       28.35     32.52 o
  -3   4  16       34.35       35.57     25.15 o
  -2   4  16      777.25      786.91     42.67 o
  -1   4  16       13.67       15.77     24.09 o
   0   4  16     3217.95     3085.90    100.88 o
   1   4  16       17.80       34.31     26.59 o
   2   4  16      807.48      833.17     35.41 o
   3   4  16       35.64       38.38     35.34 o
   4   4  16        5.49        9.19     35.36 o
  -4   5  16       17.55       14.19     30.57 o
  -3   5  16       71.76      104.92     24.65 o
  -2   5  16      350.92      339.93     30.56 o
  -1   5  16     2787.39     2818.33     40.43 o
   0   5  16       65.52       79.85     24.60 o
   1   5  16     2798.57     2844.40     86.06 o
   2   5  16      355.84      354.79     29.90 o
   3   5  16       70.02       60.53     31.77 o
   4   5  16       15.31        5.51     44.02 o
  -3   6  16       32.78       38.26     29.66 o
  -2   6  16      511.63      467.37     36.22 o
  -1   6  16       13.15       22.01     28.39 o
   0   6  16     1706.09     1675.55    139.28 o
   1   6  16       11.82       15.23     27.64 o
   2   6  16      537.36      527.57     31.43 o
   3   6  16       35.90       56.26     32.51 o
  -3   7  16       59.81       55.87     31.26 o
  -2   7  16       82.36       51.74     25.75 o
  -1   7  16      779.43      800.96     54.17 o
   0   7  16        0.81       19.16     25.05 o
   1   7  16      764.72      729.01     26.76 o
   2   7  16       89.93       51.01     35.82 o
   3   7  16       65.70       60.31     34.64 o
  -3   8  16       20.42       43.77     28.69 o
  -2   8  16      174.26      178.35     26.32 o
  -1   8  16        1.82       36.79     26.68 o
   0   8  16      453.30      440.79     25.13 o
   1   8  16        1.67       11.09     25.06 o
   2   8  16      174.24      172.62     29.07 o
   3   8  16       18.61       28.57     33.63 o
  -2   9  16       26.18       24.71     33.69 o
  -1   9  16      177.80      175.34     26.20 o
   0   9  16       14.15        7.92     27.09 o
   1   9  16      184.84      206.33     25.89 o
   2   9  16       25.97       37.56     33.39 o
  -2  10  16       41.67       21.37     35.27 o
  -1  10  16       14.07        7.21     27.28 o
   0  10  16      132.73      163.78     26.77 o
   1  10  16       15.25       15.81     33.18 o
   2  10  16       38.51       34.41     31.55 o
  -1  11  16       86.09       96.24     34.69 o
   0  11  16        3.71       18.49     26.39 o
   1  11  16       89.83       83.61     28.76 o
   1   0  17       49.20       14.90     20.02 o
   2   0  17      865.56      897.75     46.91 o
   3   0  17      183.19      213.71     30.93 o
   4   0  17       94.20      110.27     31.30 o
  -4   1  17      104.60       93.62     34.63 o
  -3   1  17      784.55      809.42     29.79 o
  -2   1  17      303.61      294.24     28.62 o
  -1   1  17      469.08      466.29     25.44 o
   0   1  17        0.60       -2.27     23.45 o
   1   1  17      482.00      450.29     23.27 o
   2   1  17      304.82      294.04     23.59 o
   3   1  17      774.00      792.63     37.49 o
   4   1  17      102.41       81.23     33.73 o
  -4   2  17      128.88      136.11     29.07 o
  -3   2  17      227.97      265.86     31.66 o
  -2   2  17      586.79      582.71     24.84 o
  -1   2  17      193.98      197.37     27.69 o
   0   2  17      262.58      274.87     22.70 o
   1   2  17      174.25      163.48     24.82 o
   2   2  17      585.54      563.26     29.26 o
   3   2  17      217.90      255.71     35.46 o
   4   2  17      123.15      101.09     34.40 o
  -4   3  17       70.69       61.20     31.61 o
  -3   3  17      493.95      529.73     27.48 o
  -2   3  17      151.65      161.65     24.17 o
  -1   3  17      189.01      158.86     21.50 o
   0   3  17       26.09       47.36     20.66 o
   1   3  17      184.05      168.48     21.11 o
   2   3  17      130.83      147.65     33.08 o
   3   3  17      475.47      499.08     36.95 o
   4   3  17       69.47       52.73     34.49 o
  -4   4  17      107.48      117.48     28.07 o
  -3   4  17      129.62      159.50     28.68 o
  -2   4  17      710.28      731.27     35.17 o
  -1   4  17      250.59      261.93     25.38 o
   0   4  17       20.11       19.14     26.73 o
   1   4  17      209.07      186.54     22.94 o
   2   4  17      709.25      658.77     44.73 o
   3   4  17      133.47      164.06     31.29 o
   4   4  17      106.17      120.99     43.97 o
  -3   5  17      288.64      294.22     24.03 o
  -2   5  17      121.91      134.22     27.14 o
  -1   5  17      105.11      108.85     21.07 o
   0   5  17      111.49      128.15     27.86 o
   1   5  17       89.22       50.84     25.03 o
   2   5  17      102.60       94.63     24.23 o
   3   5  17      288.38      314.32     38.36 o
  -3   6  17       72.44       58.73     28.26 o
  -2   6  17      488.56      475.17     24.76 o
  -1   6  17       72.40       62.56     28.76 o
   0   6  17        0.66       -6.08     25.45 o
   1   6  17       49.63       58.03     25.68 o
   2   6  17      478.06      484.57     32.85 o
   3   6  17       71.26       87.10     33.41 o
  -3   7  17      105.51       83.72     31.66 o
  -2   7  17       81.84       89.24     24.13 o
  -1   7  17       71.39       66.58     24.09 o
   0   7  17       66.24       62.28     24.09 o
   1   7  17       69.47       68.83     29.69 o
   2   7  17       80.44       84.67     31.39 o
   3   7  17      115.83      101.16     35.41 o
  -3   8  17       47.07       29.86     29.41 o
  -2   8  17       58.37       83.56     29.19 o
  -1   8  17       28.85       62.71     23.30 o
   0   8  17       31.62       36.23     24.31 o
   1   8  17       29.94       40.67     25.02 o
   2   8  17       57.69       64.27     33.02 o
   3   8  17       50.65       65.31     39.63 o
  -2   9  17       52.32       57.01     30.72 o
  -1   9  17       51.24       59.53     28.50 o
   0   9  17       18.46       26.28     28.38 o
   1   9  17       54.33       65.35     26.34 o
   2   9  17       50.32       39.21     34.31 o
  -1  10  17       38.75       48.82     27.86 o
   0  10  17       10.98       13.72     27.16 o
   1  10  17       38.50       25.82     30.53 o
   0  11  17       10.88       26.13     28.92 o
   0   0  18      755.27      768.52     84.66 o
   1   0  18     2656.76     2663.83    106.10 o
   2   0  18      328.30      321.15     24.52 o
   3   0  18       93.23      101.17     35.91 o
   4   0  18       19.18       23.06     40.08 o
  -4   1  18        8.82        3.83     35.16 o
  -3   1  18      116.17      121.10     26.04 o
  -2   1  18      679.56      673.17     37.38 o
  -1   1  18      551.18      535.22     29.82 o
   0   1  18     2436.20     2406.12     71.94 o
   1   1  18      514.35      523.48     25.66 o
   2   1  18      668.15      676.53     26.45 o
   3   1  18      116.26      123.92     30.97 o
   4   1  18        6.95       13.72     39.73 o
  -4   2  18       28.28       24.92     32.02 o
  -3   2  18       56.49       50.33     31.54 o
  -2   2  18      233.98      233.25     26.16 o
  -1   2  18     1661.42     1697.85     80.36 o
   0   2  18      816.65      838.49     25.05 o
   1   2  18     1683.96     1732.99     29.28 o
   2   2  18      238.11      229.22     25.67 o
   3   2  18       55.24       54.13     30.59 o
   4   2  18       29.07       31.84     40.31 o
  -4   3  18       11.66        7.03     27.80 o
  -3   3  18       69.81       67.44     24.51 o
  -2   3  18      477.75      474.00     46.74 o
  -1   3  18      200.92      187.53     20.15 o
   0   3  18     2876.23     2932.90     54.04 o
   1   3  18      178.06      203.26     25.87 o
   2   3  18      480.37      462.31     31.19 o
   3   3  18       72.37       52.14     27.71 o
   4   3  18       11.36       13.81     42.86 o
  -3   4  18       36.47       32.30     28.95 o
  -2   4  18      161.01      201.65     24.63 o
  -1   4  18      385.13      376.08     24.07 o
   0   4  18      363.68      336.66     23.43 o
   1   4  18      391.71      383.64     29.98 o
   2   4  18      177.75      151.22     24.56 o
   3   4  18       35.92       14.99     37.14 o
  -3   5  18       26.55       22.06     27.45 o
  -2   5  18      283.16      343.98     26.16 o
  -1   5  18      228.28      230.36     29.08 o
   0   5  18     1162.86     1199.44     95.44 o
   1   5  18      230.80      237.73     25.79 o
   2   5  18      284.66      305.51     28.37 o
   3   5  18       24.04       52.88     33.22 o
  -3   6  18       12.47       47.34     34.75 o
  -2   6  18       80.90       69.97     23.97 o
  -1   6  18      230.70      228.43     31.52 o
   0   6  18       74.78      140.17     29.65 o
   1   6  18      246.02      256.55     34.87 o
   2   6  18       83.91      101.67     27.69 o
   3   6  18       10.32       19.89     35.26 o
  -3   7  18       59.76       74.77     31.74 o
  -2   7  18      147.01      166.27     29.16 o
  -1   7  18      172.18      211.03     27.42 o
   0   7  18      513.34      502.58     33.17 o
   1   7  18      173.02      215.04     30.50 o
   2   7  18      141.35      125.74     29.13 o
   3   7  18       59.82       47.02     33.01 o
  -2   8  18       16.80        9.26     27.24 o
  -1   8  18      263.60      251.57     26.26 o
   0   8  18       42.58       53.61     21.87 o
   1   8  18      263.75      274.70     26.50 o
   2   8  18       17.90       15.58     29.59 o
  -2   9  18       85.19       96.13     29.18 o
  -1   9  18       35.22       74.68     24.88 o
   0   9  18      217.54      234.15     32.77 o
   1   9  18       35.55       26.28     29.50 o
   2   9  18       85.84       67.55     31.51 o
  -1  10  18       81.87       85.30     28.53 o
   0  10  18       17.25        8.42     25.94 o
   1  10  18       79.23       75.84     31.41 o
   1   0  19      370.26      334.24     27.61 o
   2   0  19       19.98       40.93     28.80 o
   3   0  19      405.66      421.33     32.85 o
   4   0  19        1.02       22.19     31.71 o
  -4   1  19      329.32      341.74     51.36 o
  -3   1  19        8.96       12.15     25.98 o
  -2   1  19      740.05      767.07     26.33 o
  -1   1  19       89.99      109.28     24.91 o
   0   1  19       50.19       50.31     22.42 o
   1   1  19       92.10       81.55     19.58 o
   2   1  19      755.43      765.92     48.83 o
   3   1  19        8.73       28.53     27.59 o
   4   1  19      330.69      330.40     42.63 o
  -4   2  19       10.65        4.79     36.75 o
  -3   2  19      454.19      525.53     37.17 o
  -2   2  19        6.51        6.22     26.44 o
  -1   2  19      671.65      675.89     36.45 o
   0   2  19       23.67       49.40     37.41 o
   1   2  19      662.77      616.67     27.22 o
   2   2  19        6.81      -16.15     25.41 o
   3   2  19      442.95      484.54     38.38 o
   4   2  19       11.25        7.81     35.68 o
  -3   3  19       31.88       28.99     27.28 o
  -2   3  19      657.24      685.64     39.66 o
  -1   3  19        9.76       -4.78     21.55 o
   0   3  19        2.85      -18.31     22.36 o
   1   3  19       13.12        4.07     22.89 o
   2   3  19      669.41      648.63     43.80 o
   3   3  19       30.69       32.30     32.22 o
  -3   4  19      267.18      272.95     30.26 o
  -2   4  19       76.77       73.30     24.80 o
  -1   4  19      634.12      667.98     28.07 o
   0   4  19        7.45        5.00     24.98 o
   1   4  19      635.67      628.47     27.94 o
   2   4  19       80.34      113.49     34.64 o
   3   4  19      271.08      286.16     33.15 o
  -3   5  19       24.08       35.84     25.74 o
  -2   5  19      252.24      253.59     24.46 o
  -1   5  19       42.07       50.73     22.16 o
   0   5  19       31.35       29.29     25.58 o
   1   5  19       53.92       72.78     26.22 o
   2   5  19      251.90      258.55     36.36 o
   3   5  19       24.11       27.02     33.47 o
  -3   6  19      123.96      156.99     32.04 o
  -2   6  19       41.72       28.41     32.27 o
  -1   6  19      321.98      332.61     25.67 o
   0   6  19      353.53      392.62     30.86 o
   1   6  19      331.40      310.49     31.25 o
   2   6  19       41.15       35.71     27.76 o
   3   6  19      119.06      117.24     31.51 o
  -2   7  19      132.70      147.42     27.21 o
  -1   7  19       58.41       75.45     30.82 o
   0   7  19       10.37       -3.28     30.16 o
   1   7  19       62.82       51.65     35.94 o
   2   7  19      133.87      117.99     38.77 o
  -2   8  19        8.77       14.78     27.74 o
  -1   8  19      135.58      164.04     29.07 o
   0   8  19      233.45      193.10     28.22 o
   1   8  19      139.64      140.64     29.37 o
   2   8  19        7.34       32.82     30.78 o
  -1   9  19       39.01       51.77     25.50 o
   0   9  19        0.13        2.63     32.79 o
   1   9  19       39.57       37.38     33.54 o
   0  10  19       40.80       26.46     26.27 o
   0   0  20     1008.19      995.25     31.36 o
   1   0  20     1120.14     1081.99     34.99 o
   2   0  20       37.66       61.86     24.23 o
   3   0  20      124.21      131.43     33.13 o
  -3   1  20        3.78      -10.69     32.66 o
  -2   1  20      254.03      275.79     27.25 o
  -1   1  20      353.14      386.64     26.06 o
   0   1  20     1285.81     1357.58     28.64 o
   1   1  20      363.42      374.93     24.02 o
   2   1  20      264.92      300.85     37.92 o
   3   1  20        4.64        1.25     28.78 o
  -3   2  20       78.00       88.14     33.48 o
  -2   2  20       98.28      105.77     27.55 o
  -1   2  20     1162.40     1218.56     29.13 o
   0   2  20      725.26      709.61     28.37 o
   1   2  20     1149.74     1106.38     54.35 o
   2   2  20      103.70      110.04     22.76 o
   3   2  20       76.72       91.09     37.31 o
  -3   3  20       14.94       41.01     30.44 o
  -2   3  20      350.90      368.50     40.00 o
  -1   3  20      411.19      436.98     27.45 o
   0   3  20      934.53      926.54     35.70 o
   1   3  20      429.45      408.91     21.72 o
   2   3  20      357.60      367.28     29.35 o
   3   3  20       15.83       15.53     37.83 o
  -3   4  20       69.91       85.98     30.69 o
  -2   4  20      126.60      138.67     25.95 o
  -1   4  20      809.46      817.98     26.64 o
   0   4  20      960.43      916.42     38.39 o
   1   4  20      768.47      800.70     36.00 o
   2   4  20      118.88      128.45     30.79 o
   3   4  20       68.51       63.77     33.37 o
  -3   5  20       37.58       38.62     25.05 o
  -2   5  20      252.86      265.55     26.77 o
  -1   5  20      361.73      357.44     25.78 o
   0   5  20      327.07      346.16     27.05 o
   1   5  20      380.76      356.84     35.14 o
   2   5  20      248.25      224.09     32.04 o
   3   5  20       37.12       34.21     34.42 o
  -3   6  20       41.30       58.52     33.03 o
  -2   6  20       97.99      106.29     29.79 o
  -1   6  20      279.05      279.59     36.31 o
   0   6  20      540.87      504.54     32.44 o
   1   6  20      278.61      272.29     31.39 o
   2   6  20       97.33       72.31     32.09 o
   3   6  20       41.94       30.20     32.07 o
  -2   7  20       88.24       94.33     30.51 o
  -1   7  20      166.86      173.52     29.47 o
   0   7  20      135.37      146.40     25.84 o
   1   7  20      174.59      196.84     32.13 o
   2   7  20       83.99      103.17     39.91 o
  -2   8  20       47.08       31.24     31.61 o
  -1   8  20      106.84      114.13     25.73 o
   0   8  20       34.83       29.46     28.59 o
   1   8  20      105.23      113.02     27.71 o
   2   8  20       49.79       56.08     28.56 o
  -1   9  20       55.54       54.81     35.07 o
   0   9  20       77.49       82.87     27.77 o
   1   9  20       53.67       28.54     28.15 o
   1   0  21       28.17       14.97     21.88 o
   2   0  21      744.51      756.81     32.21 o
   3   0  21       16.69       -0.37     33.27 o
  -3   1  21      296.57      328.38     29.78 o
  -2   1  21       66.61       52.70     23.33 o
  -1   1  21      199.16      192.48     26.36 o
   0   1  21        0.08       -0.53     23.35 o
   1   1  21      211.87      213.71     24.04 o
   2   1  21       69.79       71.11     27.19 o
   3   1  21      301.97      280.54     56.00 o
  -3   2  21       40.84       62.28     27.75 o
  -2   2  21      551.99      557.70     38.27 o
  -1   2  21       50.15       76.40     26.14 o
   0   2  21      118.67      133.20     25.92 o
   1   2  21       50.71       41.29     26.02 o
   2   2  21      554.22      524.95     23.23 o
   3   2  21       40.38       29.48     38.45 o
  -3   3  21      211.46      207.07     29.46 o
  -2   3  21       59.66       68.20     25.72 o
  -1   3  21       69.27       71.72     26.69 o
   0   3  21       44.91       36.61     22.03 o
   1   3  21       82.19       71.01     26.59 o
   2   3  21       61.22       66.47     27.26 o
   3   3  21      211.29      172.95     36.14 o
  -3   4  21       59.02       68.98     32.22 o
  -2   4  21      325.42      316.28     23.93 o
  -1   4  21      125.81       98.47     23.08 o
   0   4  21      195.41      189.53     24.85 o
   1   4  21      125.39      134.73     29.52 o
   2   4  21      326.88      321.46     45.85 o
   3   4  21       59.50       39.20     34.52 o
  -3   5  21      187.62      180.23     26.11 o
  -2   5  21       14.72       22.44     32.75 o
  -1   5  21      179.40      170.98     24.01 o
   0   5  21        0.80       -7.02     34.91 o
   1   5  21      181.08      155.62     28.34 o
   2   5  21       15.12       -6.85     31.48 o
   3   5  21      187.48      186.92     42.12 o
  -2   6  21      167.87      182.29     28.44 o
  -1   6  21       28.21       13.78     28.44 o
   0   6  21       50.14       39.14     28.03 o
   1   6  21       27.38       19.36     28.78 o
   2   6  21      164.69      161.69     33.36 o
  -2   7  21       13.01       13.52     28.70 o
  -1   7  21      116.81      125.13     29.54 o
   0   7  21       17.55       28.07     32.15 o
   1   7  21      110.40      139.28     38.24 o
   2   7  21       12.78       32.83     40.22 o
  -1   8  21        4.36       18.25     26.03 o
   0   8  21       11.56       -6.17     27.61 o
   1   8  21        6.13       14.87     30.86 o
   0   9  21        6.90        2.64     28.40 o
   0   0  22     1434.43     1451.18     56.90 o
   1   0  22       76.34       65.20     24.67 o
   2   0  22      446.58      479.25     26.75 o
   3   0  22        0.13      -16.67     34.13 o
  -3   1  22       51.24       82.33     34.79 o
  -2   1  22       46.27       46.51     25.73 o
  -1   1  22      754.32      813.09     26.60 o
   0   1  22       26.30       49.78     23.99 o
   1   1  22      728.00      683.47     26.57 o
   2   1  22       45.36       51.24     25.76 o
   3   1  22       52.85       35.49     27.91 o
  -3   2  22        7.55       14.33     34.78 o
  -2   2  22      342.15      383.90     29.48 o
  -1   2  22       71.45       88.48     24.69 o
   0   2  22      605.28      598.94     27.32 o
   1   2  22       62.29       73.49     24.31 o
   2   2  22      333.03      326.39     24.79 o
   3   2  22        6.32       -0.64     39.42 o
  -3   3  22       41.39       19.16     32.10 o
  -2   3  22       49.75      101.47     26.58 o
  -1   3  22      691.99      758.90     32.34 o
   0   3  22        4.10       18.48     23.95 o
   1   3  22      684.89      675.35     26.64 o
   2   3  22       49.89       47.22     26.01 o
   3   3  22       45.31       38.57     41.24 o
  -3   4  22        9.46       15.64     36.88 o
  -2   4  22      166.76      145.37     30.27 o
  -1   4  22       18.16       28.48     25.38 o
   0   4  22      328.36      362.42     25.44 o
   1   4  22       16.18       35.06     25.04 o
   2   4  22      158.14      141.44     29.04 o
   3   4  22        7.98       -5.50     42.05 o
  -2   5  22       32.68        2.57     29.80 o
  -1   5  22      453.46      413.87     27.43 o
   0   5  22      136.68      112.80     36.20 o
   1   5  22      463.66      446.16     37.51 o
   2   5  22       31.71       15.77     28.97 o
  -2   6  22      100.45       74.32     31.31 o
  -1   6  22       25.07       28.99     37.49 o
   0   6  22      443.15      414.61     34.80 o
   1   6  22       22.80       25.38     31.94 o
   2   6  22       97.75       86.99     33.69 o
  -2   7  22       12.24        0.52     29.51 o
  -1   7  22      131.93      135.97     31.34 o
   0   7  22       19.97       -1.55     33.22 o
   1   7  22      139.81      112.84     34.97 o
   2   7  22       11.14       -2.80     37.38 o
  -1   8  22       24.53       17.63     35.32 o
   0   8  22      188.83      212.14     35.34 o
   1   8  22       23.70        9.27     35.46 o
   1   0  23       44.10       35.52     27.30 o
   2   0  23       65.19       60.79     26.34 o
   3   0  23      141.53      146.06     36.00 o
  -3   1  23      108.95       97.73     27.45 o
  -2   1  23      173.93      186.99     26.67 o
  -1   1  23       72.65       76.91     27.60 o
   0   1  23       10.26        7.09     24.27 o
   1   1  23       68.45       70.19     23.16 o
   2   1  23      170.84      171.87     26.63 o
   3   1  23      110.44      104.27     35.61 o
  -3   2  23      128.10      141.42     30.15 o
  -2   2  23       49.82       77.80     29.52 o
  -1   2  23      140.73      155.81     28.19 o
   0   2  23        2.60        4.73     26.96 o
   1   2  23      146.30      115.18     26.13 o
   2   2  23       44.63       39.47     24.73 o
   3   2  23      128.45      129.14     41.53 o
  -2   3  23      155.79      148.94     27.60 o
  -1   3  23       28.47       56.46     25.64 o
   0   3  23       54.67       55.80     24.67 o
   1   3  23       22.31       31.60     23.52 o
   2   3  23      156.93      183.39     32.85 o
  -2   4  23       31.62       17.77     30.59 o
  -1   4  23      114.97       90.38     26.72 o
   0   4  23       20.20       17.57     25.62 o
   1   4  23      118.11      144.16     37.87 o
   2   4  23       31.47       45.22     38.78 o
  -2   5  23      110.85      130.28     31.35 o
  -1   5  23       14.33       24.40     29.13 o
   0   5  23       14.66        5.44     28.51 o
   1   5  23       15.59       55.94     26.21 o
   2   5  23      115.75       91.65     34.06 o
  -2   6  23       19.56       59.21     29.52 o
  -1   6  23       37.56       60.92     33.46 o
   0   6  23        0.41       -6.19     32.53 o
   1   6  23       36.64       85.90     32.71 o
   2   6  23       19.95        7.49     40.91 o
  -1   7  23       23.81       22.77     35.25 o
   0   7  23        4.07       18.41     30.48 o
   1   7  23       26.99       41.70     40.16 o
   0   0  24       51.34       44.73     30.84 o
   1   0  24      376.46      383.82     32.55 o
   2   0  24       43.48       32.33     27.45 o
  -2   1  24      193.08      189.04     25.62 o
  -1   1  24       47.00       18.57     28.25 o
   0   1  24      844.39      839.89     30.07 o
   1   1  24       47.37       67.56     31.63 o
   2   1  24      192.21      207.38     30.40 o
  -2   2  24       34.65       30.49     30.22 o
  -1   2  24      414.41      392.67     25.10 o
   0   2  24       20.22       44.53     23.43 o
   1   2  24      422.01      415.79     27.66 o
   2   2  24       34.16       23.16     27.17 o
  -2   3  24      127.93      147.21     28.70 o
  -1   3  24       12.49       25.07     28.50 o
   0   3  24      955.96      942.35     41.38 o
   1   3  24       16.06       30.12     31.84 o
   2   3  24      127.68      122.49     34.16 o
  -2   4  24       14.01       14.63     31.58 o
  -1   4  24      331.05      319.74     39.09 o
   0   4  24        0.94        0.52     29.00 o
   1   4  24      323.29      310.40     33.14 o
   2   4  24       13.97       44.18     34.60 o
  -2   5  24       72.48       82.87     32.89 o
  -1   5  24        3.68        3.36     27.59 o
   0   5  24      359.95      325.97     34.92 o
   1   5  24        2.67        5.16     33.15 o
   2   5  24       73.14       69.56     35.40 o
  -1   6  24      170.31      161.40     40.12 o
   0   6  24        5.55       -4.03     27.13 o
   1   6  24      155.94      151.56     31.49 o
   0   7  24      218.93      203.34     29.55 o
   1   0  25       37.21       26.94     24.74 o
   2   0  25       65.37       30.68     31.40 o
  -2   1  25      131.19      126.26     28.08 o
  -1   1  25      102.15      117.96     29.43 o
   0   1  25       10.92       13.30     24.16 o
   1   1  25      100.92       91.42     29.66 o
   2   1  25      132.17      127.27     28.38 o
  -2   2  25       32.96       34.57     31.02 o
  -1   2  25       63.84       70.35     27.06 o
   0   2  25        8.40       -0.62     28.17 o
   1   2  25       63.09       89.08     24.82 o
   2   2  25       38.74       13.54     24.38 o
  -2   3  25      110.24      119.04     32.27 o
  -1   3  25       93.27       83.22     29.85 o
   0   3  25       81.00       68.96     29.51 o
   1   3  25       92.97       75.01     27.28 o
   2   3  25      111.61       93.37     32.07 o
  -1   4  25       18.84       32.19     34.16 o
   0   4  25       14.18        3.75     27.30 o
   1   4  25       17.13       29.89     39.14 o
  -1   5  25       64.90       75.88     28.22 o
   0   5  25       10.89       -9.47     30.20 o
   1   5  25       67.48       65.35     31.02 o
   0   6  25       84.09      118.93     40.67 o
   0   0  26      312.73      310.80     34.26 o
   1   0  26      126.47      140.13     25.83 o
   2   0  26       41.46       50.25     29.42 o
  -2   1  26       15.26       14.92     31.84 o
  -1   1  26      248.13      323.83     30.84 o
   0   1  26      116.97      124.70     27.25 o
   1   1  26      255.18      222.73     30.75 o
   2   1  26       16.08       23.07     35.58 o
  -1   2  26      110.93      120.28     25.77 o
   0   2  26      189.08      201.82     29.96 o
   1   2  26      111.75      125.25     30.49 o
  -1   3  26      115.80      107.10     28.52 o
   0   3  26      239.03      185.61     28.12 o
   1   3  26      120.68      102.50     24.64 o
  -1   4  26      112.49      110.15     24.90 o
   0   4  26      185.39      164.44     28.66 o
   1   4  26      109.46      120.91     28.67 o
   0   5  26       92.01       81.40     32.06 o
   1   0  27        3.54       -2.13     28.80 o
  -1   1  27       15.34       -0.77     31.22 o
   0   1  27        7.59       22.00     30.37 o
   1   1  27       13.87        2.33     31.49 o
  -1   2  27        8.83       17.82     26.47 o
   0   2  27        7.40        2.90     26.11 o
   1   2  27        7.55        1.31     28.92 o
  -1   3  27       12.04        9.34     31.92 o
   0   3  27        0.10        1.79     31.57 o
   1   3  27        8.92       -7.80     29.46 o
   0   0  28      254.93      219.83     51.14 o
   0   1  28       45.34       65.05     29.03 o
 
